# Supplementary material for: ALOXE3 missense variant in a Chihuahua with autosomal recessive ichthyosis
Source: Anim Genet. 2025 Oct 7;56(5):e70055. doi: 10.1111/age.70055 (PMC12503983; doi:10.1111/age.70055)
Supplement: Supplementary file 1 — Table S1. [file AGE-56-0-s004.xlsx]

## Sheet: Sheet1
Table S1. Details on 43 Chihuahuas in the study. Phenotypes and genotypes of the dogs at 3 variants are indicated. Dog 43 is the index case in this study and highlighted in yellow.
Dog_Number	Sex	Ichthyosis Phenotype	ALOXE3 Genotype XM_038536792.1:c.1379G>A; XP_038392720.1:p.Gly480Asp	KRT10 Genotype XM_038547368.1:c.437G>A; XP_038403296.1:p.Arg146His	SDR9C7 Genotype XM_038549505.1:c.454C>T; XP_038405433.1:p.Arg152Trp	Remarks
1	f	unaffected	wt/wt	wt/wt	wt/wt
2	f	unaffected	wt/wt	wt/wt	wt/wt
3	unknown	unaffected	wt/wt	wt/wt	wt/wt
4	unknown	unaffected	wt/wt	wt/wt	wt/wt
5	m	unaffected	wt/wt	wt/wt	wt/wt
6	f	unaffected	wt/wt	wt/wt	wt/wt
7	m	unaffected	wt/wt	wt/wt	wt/wt
8	m	unaffected	wt/wt	wt/wt	wt/wt
9	m	unaffected	wt/wt	wt/wt	wt/wt
10	m	unaffected	wt/wt	wt/wt	wt/wt
11	m	unaffected	wt/wt	wt/wt	wt/wt
12	f	unaffected	wt/wt	wt/wt	wt/wt
13	m	unaffected	wt/wt	wt/wt	wt/wt
14	f	unaffected	wt/wt	wt/wt	wt/wt
15	m	unaffected	wt/wt	wt/wt	wt/wt
16	m	unaffected	wt/wt	wt/wt	wt/wt
17	m	unaffected	wt/wt	wt/wt	wt/wt
18	m	unaffected	wt/wt	wt/wt	wt/wt
19	f	unaffected	wt/wt	wt/wt	wt/wt
20	f	unaffected	wt/wt	wt/wt	wt/wt
21	m	unaffected	wt/wt	wt/wt	wt/wt
22	f	unaffected	wt/wt	wt/wt	wt/wt
23	f	unaffected	wt/wt	wt/wt	wt/wt
24	m	unaffected	wt/wt	wt/wt	wt/wt
25	f	unaffected	wt/mut	wt/wt	wt/wt
26	f	unaffected	wt/wt	wt/wt	wt/wt
27	m	unaffected	wt/wt	wt/wt	wt/wt
28	f	unaffected	wt/wt	wt/wt	wt/wt
29	f	unaffected	wt/wt	wt/wt	wt/wt
30	f	unaffected	wt/wt	wt/wt	wt/wt
31	m	unaffected	wt/wt	wt/wt	wt/wt
32	m	unaffected	wt/wt	wt/wt	wt/wt
33	f	unaffected	wt/wt	wt/wt	wt/wt
34	m	unaffected	wt/wt	wt/wt	wt/wt
35	f	affected	wt/wt	wt/wt	mut/mut	This dog was affected by an SDR9C7-related form of ichthyosis (Kiener et al. 2023a, doi: 10.1111/age.13319).
36	m	unaffected	wt/wt	wt/wt	wt/mut
37	f	unaffected	wt/wt	wt/wt	wt/wt
38	f	unaffected	wt/wt	wt/wt	wt/wt
39	m	affected	wt/wt	wt/mut	wt/wt	This dog was affected by a KRT10-related form of epidermolytic hyperkeratosis (Kiener et al. 2023b, doi: 10.1111/age.13341). The phenotype was mainly characterized by paw pad hyperkeratosis and different from the phenotype of dog 43. The phenotype in this dog was presumably due a de novo mutation event leading to a dominant pathogenic allele, which is therefore assumed to be rare and possibly uni…
40	f	unaffected	wt/wt	wt/wt	wt/wt
41	m	unaffected	wt/wt	wt/wt	wt/wt
42	m	unaffected	wt/wt	wt/wt	wt/wt
43	m	affected	mut/mut	wt/wt	wt/wt	affected by non-epidermolytic ichthyosis, index case of the present study
