# Supplementary material for: ALOXE3 missense variant in a Chihuahua with autosomal recessive ichthyosis
Source: Anim Genet. 2025 Oct 7;56(5):e70055. doi: 10.1111/age.70055 (PMC12503983; doi:10.1111/age.70055)
Supplement: Supplementary file 3 — Table S3. [file AGE-56-0-s001.xlsx]

## Sheet: candidate genes
Table S3. 21 known functional candidate genes for non-syndromic or syndromic forms of ichthyosis that were analyzed for private variants in the affected Chihuahua.
Gene	Full Name	Phenotype	Mode of inheritance	Reference
ABCA12	ATP-binding Cassette, Subfamily A, Member 12	Ichthyosis, congenital, autosomal recessive 4A	autosomal recessive	[1,2]
ABHD5	Abhydrolase Domain-containing Protein 5	Chanarin-Dorfman syndrome	autosomal recessive	[1,2]
ALOX12B	Arachidonate 12-Lipoxygenase, R Type	Ichthyosis, congenital, autosomal recessive 2	autosomal recessive	[1,2]
ALOXE3	Arachidonate Lipoxygenase 3	Ichthyosis, congenital, autosomal recessive 3	autosomal recessive	[1,2]
ASPRV1	Aspartic peptidase, Retroviral-Like 1	Ichthyosis, non-epidermiolytic	autosomal dominant	[3]
CDSN	Corneodesmosin	Peeling skin syndrome 1	autosomal recessive	[2]
CERS3	Ceramide Syntase 3	Ichthyosis, congenital, autosomal recessive 9	autosomal recessive	[2]
CSTA	Cystatin A	Peeling skin syndrome 4	autosomal recessive	[2]
CYP4F22	Cytochrome P450, Family 4, Subfamily F, Polypeptide 22	Ichthyosis, congenital, autosomal recessive 5	autosomal recessive	[1,2]
FLG	Filaggrin	Ichthyosis vulgaris	autosomal dominant	[1,2]
KRT1	Keratin 1, Type II	Ichthyosis, cyclic, with epidermolytic hyperkeratosis	autosomal dominant	[1,2]
KRT10	Keratin 10, Type I	Ichthyosis, cyclic, with epidermolytic hyperkeratosis	autosomal dominant	[1,2]
LIPN	Lipase family, Member N	Ichthyosis, congenital, autosomal recessive 8	autosomal recessive	[2]
LOR	Loricrin	Vohwinkel syndrome (ichthyotic variant)	autosomal dominant	[1,2]
NIPAL4	Nipa-like domain-containing 4	Ichthyosis, congenital, autosomal recessive 6	autosomal recessive	[1,2]
PNPLA1	Patatin-like phosphatase domain containing protein 1	Ichthyosis, congenital, autosomal recessive 10	autosomal recessive	[2]
SDR9C7	Short chain dehydrogenase/reductase family 9C member 7	Ichthyosis, congenital, autosomal recessive 13	autosomal recessive	[4]
ST14	Suppression of tumorigenicity 14	Ichthyosis with hypotrichosis	autosomal recessive	[1,2]
STS	Steroid sulfatase	Ichthyosis, X-linked	X-linked recessive	[1,2]
TGM1	Transglutaminase 1	Ichthyosis, congenital, autosomal recessive 1	autosomal recessive	[1,2]
TGM5	Transglutaminase 5	Peeling skin syndrome, acral type	autosomal recessive	[2]
References
1. Oji V, Tadini G, Akiyama M, Blanchet Bardon C, Bodemer C, Bourrat E, et al. Revised nomenclature and classification of inherited ichthyoses: results of the First Ichthyosis Consensus Conference in Soreze 2009. J Am Acad Dermatol. 2010;63(4):607-641. doi: 10.1016/j.jaad.2009.11.020.
2. Lemke JR, Kernland-Lang K, Hörtnagel K, Itin P. Monogenic human skin disorders. Dermatology. 2014;229(2):55-64. doi: 10.1159/000362200.
3. Bauer A, Waluk DP, Galichet A, Timm K, Jagannathan V, Sayar BS, et al. A de novo variant in the ASPRV1 gene in a dog with ichthyosis. PLoS Genet. 2017;13(3):e1006651. doi: 10.1371/journal.pgen.1006651
4. Kiener S, Castilla E, Jagannathan V, Welle M, Leeb T. SDR9C7 missense variant in a Chihuahua with non-epidermolytic ichthyosis. Anim Genet. 2023;54(4):562-565. doi: 10.1111/age.13319.
