# Supplementary material for: ALOXE3 missense variant in a Chihuahua with autosomal recessive ichthyosis
Source: Anim Genet. 2025 Oct 7;56(5):e70055. doi: 10.1111/age.70055 (PMC12503983; doi:10.1111/age.70055)
Supplement: Supplementary file 4 — Table S4. [file AGE-56-0-s003.xlsx]

## Sheet: dog 42, private variants
Table S4. Private variants in the sequenced Chihuahua with ichthyosis (dog 43 from Table S1). Private variants were obtained by filtering all variants that were present at least once in 1567 control genomes. This resulted in 4,814 heterozygous and 889 homozygous private variants for the affected dog. Variants with a SnpEff predicted impact of moderate or high were considered protein-changing (n =…
#CHROM	POS	REF	ALT	FILTER	Genotype Dog 42	EFFECT	IMPACT	GENE	GENEID	FEATURE	FEATUREID	BIOTYPE	HGVS_C	HGVS_P
chr1	59001	A	T	PASS	1/1	intergenic_region	MODIFIER	CHR_START-ENPP1	CHR_START-ENPP1	intergenic_region	CHR_START-ENPP1		n.59001A>T
chr1	216449	T	C	PASS	0/1	intron_variant	MODIFIER	ENPP1	ENPP1	transcript	XM_038525686.1	protein_coding	c.2288+615A>G
chr1	882442	C	T	PASS	0/1	intron_variant	MODIFIER	CTDP1	CTDP1	transcript	XM_038525716.1	protein_coding	c.2343-263G>A
chr1	882442	C	T	PASS	0/1	intron_variant	MODIFIER	CTDP1	CTDP1	transcript	XM_038525720.1	protein_coding	c.2343-263G>A
chr1	882442	C	T	PASS	0/1	intron_variant	MODIFIER	CTDP1	CTDP1	transcript	XM_038525719.1	protein_coding	c.2343-263G>A
chr1	882442	C	T	PASS	0/1	intron_variant	MODIFIER	CTDP1	CTDP1	transcript	XM_038525717.1	protein_coding	c.2343-263G>A
chr1	882442	C	T	PASS	0/1	intron_variant	MODIFIER	CTDP1	CTDP1	transcript	XM_038525718.1	protein_coding	c.1995-263G>A
chr1	882442	C	T	PASS	0/1	intron_variant	MODIFIER	CTDP1	CTDP1	transcript	XM_038525721.1	protein_coding	c.2342+8972G>A
chr1	882442	C	T	PASS	0/1	non_coding_transcript_exon_variant	MODIFIER	LOC119870433	LOC119870433	transcript	XR_005353263.1	pseudogene	n.981G>A
chr1	2844148	C	T	PASS	0/1	intron_variant	MODIFIER	MBP	MBP	transcript	XM_038525739.1	protein_coding	c.51+11797C>T
chr1	2844148	C	T	PASS	0/1	intron_variant	MODIFIER	MBP	MBP	transcript	XM_038525741.1	protein_coding	c.51+11797C>T
chr1	2844148	C	T	PASS	0/1	intron_variant	MODIFIER	MBP	MBP	transcript	XM_038525740.1	protein_coding	c.51+11797C>T
chr1	2844148	C	T	PASS	0/1	intron_variant	MODIFIER	MBP	MBP	transcript	XM_038525742.1	protein_coding	c.51+11797C>T
chr1	3002134	A	G	PASS	0/1	intron_variant	MODIFIER	ZNF236	ZNF236	transcript	XM_038525743.1	protein_coding	c.1189-16T>C
chr1	3002134	A	G	PASS	0/1	intron_variant	MODIFIER	ZNF236	ZNF236	transcript	XM_038525744.1	protein_coding	c.1018-16T>C
chr1	3002134	A	G	PASS	0/1	intron_variant	MODIFIER	ZNF236	ZNF236	transcript	XM_038525746.1	protein_coding	c.1018-16T>C
chr1	3002134	A	G	PASS	0/1	intron_variant	MODIFIER	ZNF236	ZNF236	transcript	XM_038525745.1	protein_coding	c.1018-16T>C
chr1	3002134	A	G	PASS	0/1	intron_variant	MODIFIER	ZNF236	ZNF236	transcript	XM_038525747.1	protein_coding	c.1189-16T>C
chr1	3216832	C	T	PASS	0/1	intergenic_region	MODIFIER	LOC111090565-ZNF516	LOC111090565-ZNF516	intergenic_region	LOC111090565-ZNF516		n.3216832C>T
chr1	3276903	A	AG	PASS	0/1	intron_variant	MODIFIER	ZNF516	ZNF516	transcript	XM_038525748.1	protein_coding	c.-359-3921_-359-3920insG
chr1	3276903	A	AG	PASS	0/1	intron_variant	MODIFIER	ZNF516	ZNF516	transcript	XM_038525749.1	protein_coding	c.-359-3921_-359-3920insG
chr1	3276903	A	AG	PASS	0/1	intron_variant	MODIFIER	ZNF516	ZNF516	transcript	XM_038525754.1	protein_coding	c.-174-19915_-174-19914insG
chr1	3276903	A	AG	PASS	0/1	intron_variant	MODIFIER	ZNF516	ZNF516	transcript	XM_038525755.1	protein_coding	c.-174-19915_-174-19914insG
chr1	3276903	A	AG	PASS	0/1	intron_variant	MODIFIER	ZNF516	ZNF516	transcript	XM_038525751.1	protein_coding	c.-359-3921_-359-3920insG
chr1	3276903	A	AG	PASS	0/1	intron_variant	MODIFIER	ZNF516	ZNF516	transcript	XM_038525756.1	protein_coding	c.-174-19915_-174-19914insG
chr1	3276903	A	AG	PASS	0/1	intron_variant	MODIFIER	ZNF516	ZNF516	transcript	XM_038525750.1	protein_coding	c.-359-3921_-359-3920insG
chr1	3276903	A	AG	PASS	0/1	intron_variant	MODIFIER	ZNF516	ZNF516	transcript	XM_038525752.1	protein_coding	c.-174-19915_-174-19914insG
chr1	3276903	A	AG	PASS	0/1	intron_variant	MODIFIER	ZNF516	ZNF516	transcript	XM_038525753.1	protein_coding	c.-462-3921_-462-3920insG
chr1	3276903	A	AG	PASS	0/1	intron_variant	MODIFIER	ZNF516	ZNF516	transcript	XM_038525761.1	protein_coding	c.-359-3921_-359-3920insG
chr1	3276903	A	AG	PASS	0/1	intron_variant	MODIFIER	ZNF516	ZNF516	transcript	XM_038525760.1	protein_coding	c.-359-3921_-359-3920insG
chr1	3276903	A	AG	PASS	0/1	intron_variant	MODIFIER	ZNF516	ZNF516	transcript	XM_038525759.1	protein_coding	c.-359-3921_-359-3920insG
chr1	3276903	A	AG	PASS	0/1	intron_variant	MODIFIER	ZNF516	ZNF516	transcript	XM_038525758.1	protein_coding	c.-174-19915_-174-19914insG
chr1	3276903	A	AG	PASS	0/1	intron_variant	MODIFIER	ZNF516	ZNF516	transcript	XM_038525757.1	protein_coding	c.-174-19915_-174-19914insG
chr1	4616872	A	T	PASS	0/1	intron_variant	MODIFIER	ZNF407	ZNF407	transcript	XM_038525764.1	protein_coding	c.4878-42117T>A
chr1	4732161	T	C	PASS	0/1	intron_variant	MODIFIER	ZNF407	ZNF407	transcript	XM_038525764.1	protein_coding	c.4803-60375A>G
chr1	5649166	C	T	PASS	0/1	intergenic_region	MODIFIER	LOC111090572-TRNAA-UGC_29	LOC111090572-TRNAA-UGC_29	intergenic_region	LOC111090572-TRNAA-UGC_29		n.5649166C>T
chr1	6209769	ACAGT	A	PASS	0/1	downstream_gene_variant	MODIFIER	NETO1	NETO1	transcript	XR_005353325.1	pseudogene	n.*72_*75delCAGT
chr1	6209769	ACAGT	A	PASS	0/1	intron_variant	MODIFIER	NETO1	NETO1	transcript	XM_038525792.1	protein_coding	c.678+29_678+32delCAGT
chr1	6209769	ACAGT	A	PASS	0/1	intron_variant	MODIFIER	NETO1	NETO1	transcript	XR_005353324.1	pseudogene	n.996+29_996+32delCAGT
chr1	6209769	ACAGT	A	PASS	0/1	intron_variant	MODIFIER	NETO1	NETO1	transcript	XM_038525800.1	protein_coding	c.678+29_678+32delCAGT
chr1	6209769	ACAGT	A	PASS	0/1	intron_variant	MODIFIER	NETO1	NETO1	transcript	XM_038525793.1	protein_coding	c.678+29_678+32delCAGT
chr1	6209769	ACAGT	A	PASS	0/1	intron_variant	MODIFIER	NETO1	NETO1	transcript	XM_038525794.1	protein_coding	c.678+29_678+32delCAGT
chr1	6209769	ACAGT	A	PASS	0/1	intron_variant	MODIFIER	NETO1	NETO1	transcript	XM_038525799.1	protein_coding	c.639+29_639+32delCAGT
chr1	6209769	ACAGT	A	PASS	0/1	intron_variant	MODIFIER	NETO1	NETO1	transcript	XM_038525795.1	protein_coding	c.678+29_678+32delCAGT
chr1	6209769	ACAGT	A	PASS	0/1	intron_variant	MODIFIER	NETO1	NETO1	transcript	XM_038525798.1	protein_coding	c.678+29_678+32delCAGT
chr1	6209769	ACAGT	A	PASS	0/1	intron_variant	MODIFIER	NETO1	NETO1	transcript	XM_038525797.1	protein_coding	c.678+29_678+32delCAGT
chr1	6209769	ACAGT	A	PASS	0/1	intron_variant	MODIFIER	NETO1	NETO1	transcript	XR_005353323.1	pseudogene	n.975+29_975+32delCAGT
chr1	6882503	C	A	PASS	0/1	intergenic_region	MODIFIER	LOC100685678-LOC100685755	LOC100685678-LOC100685755	intergenic_region	LOC100685678-LOC100685755		n.6882503C>A
chr1	9036591	C	T	PASS	0/1	intergenic_region	MODIFIER	DOK6-CCDC102B	DOK6-CCDC102B	intergenic_region	DOK6-CCDC102B		n.9036591C>T
chr1	9302253	T	A	PASS	0/1	upstream_gene_variant	MODIFIER	LOC119875934	LOC119875934	transcript	XM_038525568.1	protein_coding	c.-1951A>T
chr1	9302253	T	A	PASS	0/1	intron_variant	MODIFIER	CCDC102B	CCDC102B	transcript	XM_038525820.1	protein_coding	c.1008+14743A>T
chr1	9302253	T	A	PASS	0/1	intron_variant	MODIFIER	CCDC102B	CCDC102B	transcript	XM_038525821.1	protein_coding	c.1008+14743A>T
chr1	9302253	T	A	PASS	0/1	intron_variant	MODIFIER	CCDC102B	CCDC102B	transcript	XM_038525823.1	protein_coding	c.951+14743A>T
chr1	9302253	T	A	PASS	0/1	intron_variant	MODIFIER	CCDC102B	CCDC102B	transcript	XM_038525825.1	protein_coding	c.924+14743A>T
chr1	9302253	T	A	PASS	0/1	intron_variant	MODIFIER	CCDC102B	CCDC102B	transcript	XM_038525826.1	protein_coding	c.924+14743A>T
chr1	9302253	T	A	PASS	0/1	intron_variant	MODIFIER	CCDC102B	CCDC102B	transcript	XM_038525822.1	protein_coding	c.957+14743A>T
chr1	9302253	T	A	PASS	0/1	intron_variant	MODIFIER	CCDC102B	CCDC102B	transcript	XM_038525824.1	protein_coding	c.924+14743A>T
chr1	10005451	G	A	PASS	0/1	intergenic_region	MODIFIER	LOC111090592-LOC483943	LOC111090592-LOC483943	intergenic_region	LOC111090592-LOC483943		n.10005451G>A
chr1	10052025	A	C	PASS	0/1	intergenic_region	MODIFIER	LOC111090592-LOC483943	LOC111090592-LOC483943	intergenic_region	LOC111090592-LOC483943		n.10052025A>C
chr1	10052027	C	T	PASS	0/1	intergenic_region	MODIFIER	LOC111090592-LOC483943	LOC111090592-LOC483943	intergenic_region	LOC111090592-LOC483943		n.10052027C>T
chr1	10052070	TGA	T	QD2	0/1	intergenic_region	MODIFIER	LOC111090592-LOC483943	LOC111090592-LOC483943	intergenic_region	LOC111090592-LOC483943		n.10052071_10052072delGA
chr1	11341400	A	G	PASS	0/1	intron_variant	MODIFIER	LOC102154255	LOC102154255	transcript	XR_005353355.1	pseudogene	n.280+7288T>C
chr1	11341400	A	G	PASS	0/1	intron_variant	MODIFIER	LOC102154255	LOC102154255	transcript	XR_005353356.1	pseudogene	n.341+2241T>C
chr1	11341400	A	G	PASS	0/1	intron_variant	MODIFIER	LOC102154255	LOC102154255	transcript	XR_005353354.1	pseudogene	n.280+7288T>C
chr1	11341400	A	G	PASS	0/1	intron_variant	MODIFIER	LOC102154255	LOC102154255	transcript	XR_005353357.1	pseudogene	n.280+7288T>C
chr1	12520613	A	C	PASS	1/1	intergenic_region	MODIFIER	CDH7-LOC119870704	CDH7-LOC119870704	intergenic_region	CDH7-LOC119870704		n.12520613A>C
chr1	12537806	A	T	PASS	1/1	intergenic_region	MODIFIER	CDH7-LOC119870704	CDH7-LOC119870704	intergenic_region	CDH7-LOC119870704		n.12537806A>T
chr1	12678423	G	A	PASS	1/1	intergenic_region	MODIFIER	CDH7-LOC119870704	CDH7-LOC119870704	intergenic_region	CDH7-LOC119870704		n.12678423G>A
chr1	12748381	A	C	PASS	1/1	intergenic_region	MODIFIER	CDH7-LOC119870704	CDH7-LOC119870704	intergenic_region	CDH7-LOC119870704		n.12748381A>C
chr1	12798802	AG	A	PASS	1/1	intron_variant	MODIFIER	LOC119870704	LOC119870704	transcript	XR_005353359.1	pseudogene	n.345-8766delC
chr1	13256771	T	G	PASS	0/1	intergenic_region	MODIFIER	LOC111093811-SERPINB8	LOC111093811-SERPINB8	intergenic_region	LOC111093811-SERPINB8		n.13256771T>G
chr1	15835793	A	G	PASS	0/1	intergenic_region	MODIFIER	LOC100688146-LOC483960	LOC100688146-LOC483960	intergenic_region	LOC100688146-LOC483960		n.15835793A>G
chr1	16309981	C	A	PASS	0/1	intergenic_region	MODIFIER	MC4R-LOC119876028	MC4R-LOC119876028	intergenic_region	MC4R-LOC119876028		n.16309981C>A
chr1	16561235	CCCGGCCTCCCTAACTCCCCAGGACCT	C	PASS	0/1	intron_variant	MODIFIER	PMAIP1	PMAIP1	transcript	NM_001195771.1	protein_coding	c.58+948_58+973delAGGTCCTGGGGAGTTAGGGAGGCCGG
chr1	16743186	C	T	PASS	0/1	intron_variant	MODIFIER	CCBE1	CCBE1	transcript	XM_038525879.1	protein_coding	c.212+56488C>T
chr1	18622586	G	A	PASS	0/1	intron_variant	MODIFIER	LOC119870722	LOC119870722	transcript	XR_005353446.1	pseudogene	n.270+28151G>A
chr1	18831630	G	T	PASS	0/1	intergenic_region	MODIFIER	LOC119870722-WDR7	LOC119870722-WDR7	intergenic_region	LOC119870722-WDR7		n.18831630G>T
chr1	20005593	C	T	PASS	0/1	intergenic_region	MODIFIER	LOC102153337-LOC119870640	LOC102153337-LOC119870640	intergenic_region	LOC102153337-LOC119870640		n.20005593C>T
chr1	20523065	T	C	PASS	0/1	intron_variant	MODIFIER	TCF4	TCF4	transcript	NM_001003268.1	protein_coding	c.*4+31T>C
chr1	21011007	G	T	VQSRTrancheSNP99.90to100.00	0/1	intron_variant	MODIFIER	LOC610632	LOC610632	transcript	XM_038525573.1	protein_coding	c.55-235C>A
chr1	21717235	T	G	PASS	0/1	upstream_gene_variant	MODIFIER	LOC119870642	LOC119870642	transcript	XR_005353044.1	pseudogene	n.-4577T>G
chr1	21717235	T	G	PASS	0/1	intergenic_region	MODIFIER	LOC102154621-LOC119870642	LOC102154621-LOC119870642	intergenic_region	LOC102154621-LOC119870642		n.21717235T>G
chr1	24227027	C	A	PASS	0/1	intergenic_region	MODIFIER	MRO-LOC106559532	MRO-LOC106559532	intergenic_region	MRO-LOC106559532		n.24227027C>A
chr1	24950676	T	TTTTTTTTTTTTTAATTTTTATTTATTTATG	ReadPosRankSum-2	0/1	intron_variant	MODIFIER	LDLRAD4	LDLRAD4	transcript	XM_038526003.1	protein_coding	c.-428+47713_-428+47714insCATAAATAAATAAAAATTAAAAAAAAAAAA
chr1	24950676	T	TTTTTTTTTTTTTAATTTTTATTTATTTATG	ReadPosRankSum-2	0/1	intron_variant	MODIFIER	LDLRAD4	LDLRAD4	transcript	XM_038526008.1	protein_coding	c.-428+47713_-428+47714insCATAAATAAATAAAAATTAAAAAAAAAAAA
chr1	24950676	T	TTTTTTTTTTTTTAATTTTTATTTATTTATG	ReadPosRankSum-2	0/1	intron_variant	MODIFIER	LDLRAD4	LDLRAD4	transcript	XM_038526021.1	protein_coding	c.-192+47713_-192+47714insCATAAATAAATAAAAATTAAAAAAAAAAAA
chr1	24950676	T	TTTTTTTTTTTTTAATTTTTATTTATTTATG	ReadPosRankSum-2	0/1	intron_variant	MODIFIER	LDLRAD4	LDLRAD4	transcript	XM_038526007.1	protein_coding	c.-428+47713_-428+47714insCATAAATAAATAAAAATTAAAAAAAAAAAA
chr1	24950676	T	TTTTTTTTTTTTTAATTTTTATTTATTTATG	ReadPosRankSum-2	0/1	intron_variant	MODIFIER	LDLRAD4	LDLRAD4	transcript	XM_038526006.1	protein_coding	c.-428+47713_-428+47714insCATAAATAAATAAAAATTAAAAAAAAAAAA
chr1	24950676	T	TTTTTTTTTTTTTAATTTTTATTTATTTATG	ReadPosRankSum-2	0/1	intron_variant	MODIFIER	LDLRAD4	LDLRAD4	transcript	XM_038526020.1	protein_coding	c.-192+47713_-192+47714insCATAAATAAATAAAAATTAAAAAAAAAAAA
chr1	24950676	T	TTTTTTTTTTTTTAATTTTTATTTATTTATG	ReadPosRankSum-2	0/1	intron_variant	MODIFIER	LDLRAD4	LDLRAD4	transcript	XM_038526005.1	protein_coding	c.-428+47713_-428+47714insCATAAATAAATAAAAATTAAAAAAAAAAAA
chr1	24950676	T	TTTTTTTTTTTTTAATTTTTATTTATTTATG	ReadPosRankSum-2	0/1	intron_variant	MODIFIER	LDLRAD4	LDLRAD4	transcript	XM_038526010.1	protein_coding	c.-505+47713_-505+47714insCATAAATAAATAAAAATTAAAAAAAAAAAA
chr1	24950676	T	TTTTTTTTTTTTTAATTTTTATTTATTTATG	ReadPosRankSum-2	0/1	intron_variant	MODIFIER	LDLRAD4	LDLRAD4	transcript	XM_038526009.1	protein_coding	c.-428+47713_-428+47714insCATAAATAAATAAAAATTAAAAAAAAAAAA
chr1	24950676	T	TTTTTTTTTTTTTAATTTTTATTTATTTATG	ReadPosRankSum-2	0/1	intron_variant	MODIFIER	LDLRAD4	LDLRAD4	transcript	XM_038526004.1	protein_coding	c.-505+47713_-505+47714insCATAAATAAATAAAAATTAAAAAAAAAAAA
chr1	24950676	T	TTTTTTTTTTTTTAATTTTTATTTATTTATG	ReadPosRankSum-2	0/1	intron_variant	MODIFIER	LDLRAD4	LDLRAD4	transcript	XM_038526019.1	protein_coding	c.-192+47713_-192+47714insCATAAATAAATAAAAATTAAAAAAAAAAAA
chr1	24950676	T	TTTTTTTTTTTTTAATTTTTATTTATTTATG	ReadPosRankSum-2	0/1	intron_variant	MODIFIER	LDLRAD4	LDLRAD4	transcript	XM_038526024.1	protein_coding	c.-256+47713_-256+47714insCATAAATAAATAAAAATTAAAAAAAAAAAA
chr1	24950676	T	TTTTTTTTTTTTTAATTTTTATTTATTTATG	ReadPosRankSum-2	0/1	intron_variant	MODIFIER	LDLRAD4	LDLRAD4	transcript	XM_038526029.1	protein_coding	c.-428+47713_-428+47714insCATAAATAAATAAAAATTAAAAAAAAAAAA
chr1	25713239	A	C	PASS	0/1	intron_variant	MODIFIER	STX7	STX7	transcript	XM_038526032.1	protein_coding	c.85+9664T>G
chr1	25713239	A	C	PASS	0/1	intron_variant	MODIFIER	STX7	STX7	transcript	XR_005353503.1	pseudogene	n.379+9664T>G
chr1	25713239	A	C	PASS	0/1	intron_variant	MODIFIER	STX7	STX7	transcript	XR_005353502.1	pseudogene	n.293+9664T>G
chr1	25713239	A	C	PASS	0/1	intron_variant	MODIFIER	STX7	STX7	transcript	XM_038526033.1	protein_coding	c.85+9664T>G
chr1	26734070	TC	T	PASS	0/1	intron_variant	MODIFIER	EYA4	EYA4	transcript	XM_038526047.1	protein_coding	c.1858-510delC
chr1	26734070	TC	T	PASS	0/1	intron_variant	MODIFIER	EYA4	EYA4	transcript	XM_038526049.1	protein_coding	c.1858-510delC
chr1	26734070	TC	T	PASS	0/1	intron_variant	MODIFIER	EYA4	EYA4	transcript	XM_038526048.1	protein_coding	c.1858-510delC
chr1	26734070	TC	T	PASS	0/1	intron_variant	MODIFIER	EYA4	EYA4	transcript	XM_038526050.1	protein_coding	c.1858-510delC
chr1	26734070	TC	T	PASS	0/1	intron_variant	MODIFIER	EYA4	EYA4	transcript	XM_038526052.1	protein_coding	c.1840-510delC
chr1	26734070	TC	T	PASS	0/1	intron_variant	MODIFIER	EYA4	EYA4	transcript	XM_038526055.1	protein_coding	c.1771-510delC
chr1	26734070	TC	T	PASS	0/1	intron_variant	MODIFIER	EYA4	EYA4	transcript	XM_038526051.1	protein_coding	c.1840-510delC
chr1	26734070	TC	T	PASS	0/1	intron_variant	MODIFIER	EYA4	EYA4	transcript	XM_038526053.1	protein_coding	c.1789-510delC
chr1	26734070	TC	T	PASS	0/1	intron_variant	MODIFIER	EYA4	EYA4	transcript	XM_038526054.1	protein_coding	c.1771-510delC
chr1	27648652	GT	G	PASS	0/1	intron_variant	MODIFIER	LOC106558449	LOC106558449	transcript	XR_005353525.1	pseudogene	n.2232+9484delA
chr1	27648652	GT	G	PASS	0/1	intron_variant	MODIFIER	LOC106558449	LOC106558449	transcript	XR_005353522.1	pseudogene	n.456+13521delA
chr1	27648652	GT	G	PASS	0/1	intron_variant	MODIFIER	LOC106558449	LOC106558449	transcript	XR_005353520.1	pseudogene	n.457+13521delA
chr1	27648652	GT	G	PASS	0/1	intron_variant	MODIFIER	LOC106558449	LOC106558449	transcript	XR_005353523.1	pseudogene	n.459+13521delA
chr1	27648652	GT	G	PASS	0/1	intron_variant	MODIFIER	LOC106558449	LOC106558449	transcript	XR_005353524.1	pseudogene	n.459+13521delA
chr1	27648652	GT	G	PASS	0/1	intron_variant	MODIFIER	LOC106558449	LOC106558449	transcript	XR_005353521.1	pseudogene	n.456+13521delA
chr1	27648652	GT	G	PASS	0/1	intron_variant	MODIFIER	LOC106558449	LOC106558449	transcript	XR_005353519.1	pseudogene	n.370+13591delA
chr1	27648652	GT	G	PASS	0/1	intron_variant	MODIFIER	LOC106558449	LOC106558449	transcript	XR_005353518.1	pseudogene	n.444+13521delA
chr1	27648655	T	C	PASS	0/1	intron_variant	MODIFIER	LOC106558449	LOC106558449	transcript	XR_005353525.1	pseudogene	n.2232+9482A>G
chr1	27648655	T	C	PASS	0/1	intron_variant	MODIFIER	LOC106558449	LOC106558449	transcript	XR_005353522.1	pseudogene	n.456+13519A>G
chr1	27648655	T	C	PASS	0/1	intron_variant	MODIFIER	LOC106558449	LOC106558449	transcript	XR_005353520.1	pseudogene	n.457+13519A>G
chr1	27648655	T	C	PASS	0/1	intron_variant	MODIFIER	LOC106558449	LOC106558449	transcript	XR_005353523.1	pseudogene	n.459+13519A>G
chr1	27648655	T	C	PASS	0/1	intron_variant	MODIFIER	LOC106558449	LOC106558449	transcript	XR_005353524.1	pseudogene	n.459+13519A>G
chr1	27648655	T	C	PASS	0/1	intron_variant	MODIFIER	LOC106558449	LOC106558449	transcript	XR_005353521.1	pseudogene	n.456+13519A>G
chr1	27648655	T	C	PASS	0/1	intron_variant	MODIFIER	LOC106558449	LOC106558449	transcript	XR_005353519.1	pseudogene	n.370+13589A>G
chr1	27648655	T	C	PASS	0/1	intron_variant	MODIFIER	LOC106558449	LOC106558449	transcript	XR_005353518.1	pseudogene	n.444+13519A>G
chr1	28218360	C	T	PASS	0/1	intron_variant	MODIFIER	MYB	MYB	transcript	XM_038526087.1	protein_coding	c.2170-6235C>T
chr1	28218360	C	T	PASS	0/1	intron_variant	MODIFIER	MYB	MYB	transcript	XM_038526090.1	protein_coding	c.1807-6235C>T
chr1	28218360	C	T	PASS	0/1	intron_variant	MODIFIER	AHI1	AHI1	transcript	XR_005353529.1	pseudogene	n.4028+13343G>A
chr1	28224186	T	A	PASS	0/1	intron_variant	MODIFIER	MYB	MYB	transcript	XM_038526087.1	protein_coding	c.2170-409T>A
chr1	28224186	T	A	PASS	0/1	intron_variant	MODIFIER	MYB	MYB	transcript	XM_038526090.1	protein_coding	c.1807-409T>A
chr1	28224186	T	A	PASS	0/1	intron_variant	MODIFIER	AHI1	AHI1	transcript	XR_005353529.1	pseudogene	n.4028+7517A>T
chr1	28324291	G	T	PASS	0/1	intron_variant	MODIFIER	AHI1	AHI1	transcript	XM_038526071.1	protein_coding	c.3056-12768C>A
chr1	28324291	G	T	PASS	0/1	intron_variant	MODIFIER	AHI1	AHI1	transcript	XR_005353529.1	pseudogene	n.3353-12768C>A
chr1	28324291	G	T	PASS	0/1	intron_variant	MODIFIER	AHI1	AHI1	transcript	XM_038526073.1	protein_coding	c.3056-12768C>A
chr1	28324291	G	T	PASS	0/1	intron_variant	MODIFIER	AHI1	AHI1	transcript	XM_038526079.1	protein_coding	c.3056-12768C>A
chr1	28324291	G	T	PASS	0/1	intron_variant	MODIFIER	AHI1	AHI1	transcript	XM_038526080.1	protein_coding	c.3056-12768C>A
chr1	28324291	G	T	PASS	0/1	intron_variant	MODIFIER	AHI1	AHI1	transcript	XM_038526074.1	protein_coding	c.3056-12768C>A
chr1	28324291	G	T	PASS	0/1	intron_variant	MODIFIER	AHI1	AHI1	transcript	XM_038526075.1	protein_coding	c.3056-12768C>A
chr1	28324291	G	T	PASS	0/1	intron_variant	MODIFIER	AHI1	AHI1	transcript	XM_038526076.1	protein_coding	c.3056-12768C>A
chr1	28324291	G	T	PASS	0/1	intron_variant	MODIFIER	AHI1	AHI1	transcript	XM_038526081.1	protein_coding	c.3056-12768C>A
chr1	28324291	G	T	PASS	0/1	intron_variant	MODIFIER	AHI1	AHI1	transcript	XR_005353532.1	pseudogene	n.3354-12768C>A
chr1	28324291	G	T	PASS	0/1	intron_variant	MODIFIER	AHI1	AHI1	transcript	XM_038526082.1	protein_coding	c.3029-12768C>A
chr1	28324291	G	T	PASS	0/1	intron_variant	MODIFIER	AHI1	AHI1	transcript	XM_038526072.1	protein_coding	c.3056-12768C>A
chr1	28324291	G	T	PASS	0/1	intron_variant	MODIFIER	AHI1	AHI1	transcript	XM_038526077.1	protein_coding	c.3056-12768C>A
chr1	28324291	G	T	PASS	0/1	intron_variant	MODIFIER	AHI1	AHI1	transcript	XM_038526078.1	protein_coding	c.3056-12768C>A
chr1	28324291	G	T	PASS	0/1	intron_variant	MODIFIER	AHI1	AHI1	transcript	XM_038526086.1	protein_coding	c.3056-12768C>A
chr1	28324291	G	T	PASS	0/1	intron_variant	MODIFIER	AHI1	AHI1	transcript	XM_038526085.1	protein_coding	c.3056-12768C>A
chr1	29800062	T	C	PASS	0/1	downstream_gene_variant	MODIFIER	LOC111090644	LOC111090644	transcript	XR_005353054.1	pseudogene	n.*556T>C
chr1	29800062	T	C	PASS	0/1	intergenic_region	MODIFIER	LOC111090644-LOC119870738	LOC111090644-LOC119870738	intergenic_region	LOC111090644-LOC119870738		n.29800062T>C
chr1	29837581	C	A	PASS	0/1	downstream_gene_variant	MODIFIER	IL22RA2	IL22RA2	transcript	XM_038526130.1	protein_coding	c.*4444G>T
chr1	29837581	C	A	PASS	0/1	downstream_gene_variant	MODIFIER	IL22RA2	IL22RA2	transcript	XM_038526131.1	protein_coding	c.*4577G>T
chr1	29837581	C	A	PASS	0/1	intron_variant	MODIFIER	LOC119870738	LOC119870738	transcript	XR_005353571.1	pseudogene	n.96+2364C>A
chr1	30685590	C	T	PASS	0/1	intergenic_region	MODIFIER	PERP-ARFGEF3	PERP-ARFGEF3	intergenic_region	PERP-ARFGEF3		n.30685590C>T
chr1	31057664	C	A	PASS	0/1	intron_variant	MODIFIER	NHSL1	NHSL1	transcript	XM_038526144.1	protein_coding	c.194-19181G>T
chr1	31057664	C	A	PASS	0/1	intron_variant	MODIFIER	NHSL1	NHSL1	transcript	XM_038526147.1	protein_coding	c.17-19181G>T
chr1	31057664	C	A	PASS	0/1	intron_variant	MODIFIER	NHSL1	NHSL1	transcript	XM_038526145.1	protein_coding	c.17-16166G>T
chr1	31057664	C	A	PASS	0/1	intron_variant	MODIFIER	NHSL1	NHSL1	transcript	XM_038526146.1	protein_coding	c.194-19181G>T
chr1	31486779	G	T	PASS	0/1	intron_variant	MODIFIER	ABRACL	ABRACL	transcript	XM_038526181.1	protein_coding	c.171-441G>T
chr1	31486779	G	T	PASS	0/1	intron_variant	MODIFIER	ABRACL	ABRACL	transcript	XM_038526184.1	protein_coding	c.-108-441G>T
chr1	31486779	G	T	PASS	0/1	intron_variant	MODIFIER	ABRACL	ABRACL	transcript	XM_038526183.1	protein_coding	c.-7+775G>T
chr1	31486779	G	T	PASS	0/1	intron_variant	MODIFIER	ABRACL	ABRACL	transcript	XM_038526182.1	protein_coding	c.-7+775G>T
chr1	31867370	C	T	PASS	0/1	intergenic_region	MODIFIER	LOC106558610-LOC106558606	LOC106558610-LOC106558606	intergenic_region	LOC106558610-LOC106558606		n.31867370C>T
chr1	33950336	A	G	PASS	0/1	intergenic_region	MODIFIER	LOC102157053-NMBR	LOC102157053-NMBR	intergenic_region	LOC102157053-NMBR		n.33950336A>G
chr1	34219917	C	A	PASS	0/1	intron_variant	MODIFIER	ADGRG6	ADGRG6	transcript	XM_038526199.1	protein_coding	c.103+4696C>A
chr1	34219917	C	A	PASS	0/1	intron_variant	MODIFIER	ADGRG6	ADGRG6	transcript	XM_038526200.1	protein_coding	c.100+4696C>A
chr1	34219917	C	A	PASS	0/1	intron_variant	MODIFIER	ADGRG6	ADGRG6	transcript	XM_038526203.1	protein_coding	c.103+4696C>A
chr1	34219917	C	A	PASS	0/1	intron_variant	MODIFIER	ADGRG6	ADGRG6	transcript	XM_038526204.1	protein_coding	c.103+4696C>A
chr1	34219917	C	A	PASS	0/1	intron_variant	MODIFIER	ADGRG6	ADGRG6	transcript	XM_038526202.1	protein_coding	c.103+4696C>A
chr1	34219917	C	A	PASS	0/1	intron_variant	MODIFIER	ADGRG6	ADGRG6	transcript	XM_038526201.1	protein_coding	c.100+4696C>A
chr1	34553486	G	T	PASS	0/1	intergenic_region	MODIFIER	ADGRG6-LOC100686509	ADGRG6-LOC100686509	intergenic_region	ADGRG6-LOC100686509		n.34553486G>T
chr1	34797437	G	GCGCCGCCCGCC	PASS	1/1	intron_variant	MODIFIER	HIVEP2	HIVEP2	transcript	XM_038526205.1	protein_coding	c.-636+472_-636+473insGGCGGGCGGCG
chr1	34797437	G	GCGCCGCCCGCC	PASS	1/1	intron_variant	MODIFIER	HIVEP2	HIVEP2	transcript	XM_038526207.1	protein_coding	c.-636+77_-636+78insGGCGGGCGGCG
chr1	35028450	G	A	PASS	0/1	intron_variant	MODIFIER	AIG1	AIG1	transcript	XM_038526208.1	protein_coding	c.400-45362G>A
chr1	35028450	G	A	PASS	0/1	intron_variant	MODIFIER	LOC111095529	LOC111095529	transcript	XR_005353603.1	pseudogene	n.281-831C>T
chr1	35028450	G	A	PASS	0/1	intron_variant	MODIFIER	AIG1	AIG1	transcript	XM_038526217.1	protein_coding	c.400-3671G>A
chr1	35028450	G	A	PASS	0/1	intron_variant	MODIFIER	AIG1	AIG1	transcript	XR_005353600.1	pseudogene	n.440-18656G>A
chr1	35028450	G	A	PASS	0/1	intron_variant	MODIFIER	AIG1	AIG1	transcript	XM_038526209.1	protein_coding	c.400-45362G>A
chr1	35028450	G	A	PASS	0/1	intron_variant	MODIFIER	AIG1	AIG1	transcript	XM_038526211.1	protein_coding	c.399+62658G>A
chr1	35028450	G	A	PASS	0/1	intron_variant	MODIFIER	AIG1	AIG1	transcript	XM_038526215.1	protein_coding	c.243+62658G>A
chr1	35028450	G	A	PASS	0/1	intron_variant	MODIFIER	AIG1	AIG1	transcript	XM_038526210.1	protein_coding	c.400-45362G>A
chr1	35028450	G	A	PASS	0/1	intron_variant	MODIFIER	AIG1	AIG1	transcript	XM_038526212.1	protein_coding	c.298-45362G>A
chr1	35028450	G	A	PASS	0/1	intron_variant	MODIFIER	AIG1	AIG1	transcript	XM_038526213.1	protein_coding	c.399+62658G>A
chr1	35028450	G	A	PASS	0/1	intron_variant	MODIFIER	AIG1	AIG1	transcript	XM_038526214.1	protein_coding	c.244-45362G>A
chr1	35028450	G	A	PASS	0/1	intron_variant	MODIFIER	AIG1	AIG1	transcript	XR_005353601.1	pseudogene	n.439+62658G>A
chr1	35087250	A	C	PASS	0/1	intron_variant	MODIFIER	AIG1	AIG1	transcript	XM_038526208.1	protein_coding	c.515+13323A>C
chr1	35087250	A	C	PASS	0/1	intron_variant	MODIFIER	LOC111095530	LOC111095530	transcript	XR_005353604.1	pseudogene	n.1977-1587T>G
chr1	35087250	A	C	PASS	0/1	intron_variant	MODIFIER	AIG1	AIG1	transcript	XR_005353600.1	pseudogene	n.698+13323A>C
chr1	35087250	A	C	PASS	0/1	intron_variant	MODIFIER	AIG1	AIG1	transcript	XM_038526209.1	protein_coding	c.515+13323A>C
chr1	35087250	A	C	PASS	0/1	intron_variant	MODIFIER	AIG1	AIG1	transcript	XM_038526211.1	protein_coding	c.400-29202A>C
chr1	35087250	A	C	PASS	0/1	intron_variant	MODIFIER	AIG1	AIG1	transcript	XM_038526215.1	protein_coding	c.244-29202A>C
chr1	35087250	A	C	PASS	0/1	intron_variant	MODIFIER	AIG1	AIG1	transcript	XM_038526210.1	protein_coding	c.515+13323A>C
chr1	35087250	A	C	PASS	0/1	intron_variant	MODIFIER	AIG1	AIG1	transcript	XM_038526212.1	protein_coding	c.413+13323A>C
chr1	35087250	A	C	PASS	0/1	intron_variant	MODIFIER	AIG1	AIG1	transcript	XM_038526213.1	protein_coding	c.400-29202A>C
chr1	35087250	A	C	PASS	0/1	intron_variant	MODIFIER	AIG1	AIG1	transcript	XM_038526214.1	protein_coding	c.359+13323A>C
chr1	35087250	A	C	PASS	0/1	intron_variant	MODIFIER	AIG1	AIG1	transcript	XR_005353601.1	pseudogene	n.440-29202A>C
chr1	36321830	CAG	C	PASS	0/1	intron_variant	MODIFIER	UTRN	UTRN	transcript	NM_001012395.1	protein_coding	c.7653-1449_7653-1448delAG
chr1	40113664	G	A	PASS	0/1	intron_variant	MODIFIER	UST	UST	transcript	XM_038526303.1	protein_coding	c.685-19061G>A
chr1	40113664	G	A	PASS	0/1	intron_variant	MODIFIER	UST	UST	transcript	XM_038526304.1	protein_coding	c.685-19061G>A
chr1	41197517	C	A	PASS	0/1	intron_variant	MODIFIER	PPP1R14C	PPP1R14C	transcript	XM_038526316.1	protein_coding	c.454-2963C>A
chr1	41197517	C	A	PASS	0/1	intron_variant	MODIFIER	PPP1R14C	PPP1R14C	transcript	XR_005353677.1	pseudogene	n.224-2963C>A
chr1	41197517	C	A	PASS	0/1	intron_variant	MODIFIER	PPP1R14C	PPP1R14C	transcript	XR_005353678.1	pseudogene	n.359-2963C>A
chr1	41197517	C	A	PASS	0/1	intron_variant	MODIFIER	PPP1R14C	PPP1R14C	transcript	XR_005353679.1	pseudogene	n.421-2963C>A
chr1	42622420	T	C	PASS	0/1	intron_variant	MODIFIER	ESR1	ESR1	transcript	NM_001286958.1	protein_coding	c.1099+4008T>C
chr1	44392474	ATTCAG	A	PASS	0/1	intron_variant	MODIFIER	LOC119875961	LOC119875961	transcript	XM_038526370.1	protein_coding	c.293+7992_293+7996delTTCAG
chr1	44392474	ATTCAG	A	PASS	0/1	intron_variant	MODIFIER	LOC119875961	LOC119875961	transcript	XM_038526371.1	protein_coding	c.293+7992_293+7996delTTCAG
chr1	45477812	G	T	PASS	0/1	downstream_gene_variant	MODIFIER	TFB1M	TFB1M	transcript	XM_038526410.1	protein_coding	c.*1945C>A
chr1	45477812	G	T	PASS	0/1	intron_variant	MODIFIER	TIAM2	TIAM2	transcript	XM_038526405.1	protein_coding	c.4342+650G>T
chr1	45477812	G	T	PASS	0/1	intron_variant	MODIFIER	TIAM2	TIAM2	transcript	XM_038526396.1	protein_coding	c.3388+650G>T
chr1	45477812	G	T	PASS	0/1	intron_variant	MODIFIER	TIAM2	TIAM2	transcript	XM_038526397.1	protein_coding	c.3373+650G>T
chr1	45477812	G	T	PASS	0/1	intron_variant	MODIFIER	TIAM2	TIAM2	transcript	XM_038526398.1	protein_coding	c.2404+650G>T
chr1	45477812	G	T	PASS	0/1	intron_variant	MODIFIER	TIAM2	TIAM2	transcript	XM_038526399.1	protein_coding	c.1243+650G>T
chr1	45477812	G	T	PASS	0/1	intron_variant	MODIFIER	TIAM2	TIAM2	transcript	XM_038526401.1	protein_coding	c.1243+650G>T
chr1	45477812	G	T	PASS	0/1	intron_variant	MODIFIER	TIAM2	TIAM2	transcript	XM_038526404.1	protein_coding	c.1243+650G>T
chr1	45477812	G	T	PASS	0/1	intron_variant	MODIFIER	TIAM2	TIAM2	transcript	XM_038526403.1	protein_coding	c.1243+650G>T
chr1	45477812	G	T	PASS	0/1	intron_variant	MODIFIER	TIAM2	TIAM2	transcript	XM_038526402.1	protein_coding	c.1243+650G>T
chr1	48559554	T	G	PASS	0/1	upstream_gene_variant	MODIFIER	DYNLT1	DYNLT1	transcript	XM_038526448.1	protein_coding	c.-133A>C
chr1	48559554	T	G	PASS	0/1	upstream_gene_variant	MODIFIER	SYTL3	SYTL3	transcript	XM_038526449.1	protein_coding	c.-1287T>G
chr1	48559554	T	G	PASS	0/1	upstream_gene_variant	MODIFIER	SYTL3	SYTL3	transcript	XM_038526454.1	protein_coding	c.-1287T>G
chr1	48559554	T	G	PASS	0/1	upstream_gene_variant	MODIFIER	SYTL3	SYTL3	transcript	XM_038526450.1	protein_coding	c.-1264T>G
chr1	48559554	T	G	PASS	0/1	upstream_gene_variant	MODIFIER	SYTL3	SYTL3	transcript	XM_038526452.1	protein_coding	c.-1166T>G
chr1	48559554	T	G	PASS	0/1	upstream_gene_variant	MODIFIER	SYTL3	SYTL3	transcript	XM_038526453.1	protein_coding	c.-1143T>G
chr1	48559554	T	G	PASS	0/1	upstream_gene_variant	MODIFIER	SYTL3	SYTL3	transcript	XM_038526455.1	protein_coding	c.-1287T>G
chr1	48559554	T	G	PASS	0/1	intergenic_region	MODIFIER	DYNLT1-SYTL3	DYNLT1-SYTL3	intergenic_region	DYNLT1-SYTL3		n.48559554T>G
chr1	49558172	C	T	PASS	1/1	downstream_gene_variant	MODIFIER	WTAP_4	WTAP_4	transcript	XM_038526483.1	protein_coding	c.*1422C>T
chr1	49558172	C	T	PASS	1/1	downstream_gene_variant	MODIFIER	WTAP_4	WTAP_4	transcript	XM_038526487.1	protein_coding	c.*1422C>T
chr1	49558172	C	T	PASS	1/1	downstream_gene_variant	MODIFIER	WTAP_4	WTAP_4	transcript	XM_038526486.1	protein_coding	c.*1422C>T
chr1	49558172	C	T	PASS	1/1	downstream_gene_variant	MODIFIER	WTAP_4	WTAP_4	transcript	XM_038526484.1	protein_coding	c.*1422C>T
chr1	49558172	C	T	PASS	1/1	downstream_gene_variant	MODIFIER	WTAP_4	WTAP_4	transcript	XM_038526485.1	protein_coding	c.*1422C>T
chr1	49558172	C	T	PASS	1/1	intergenic_region	MODIFIER	WTAP_4-ACAT2	WTAP_4-ACAT2	intergenic_region	WTAP_4-ACAT2		n.49558172C>T
chr1	50290586	G	A	PASS	0/1	intron_variant	MODIFIER	AGPAT4	AGPAT4	transcript	XM_038526505.1	protein_coding	c.348+5356C>T
chr1	50290586	G	A	PASS	0/1	intron_variant	MODIFIER	AGPAT4	AGPAT4	transcript	XM_038526509.1	protein_coding	c.336+5356C>T
chr1	50290586	G	A	PASS	0/1	intron_variant	MODIFIER	AGPAT4	AGPAT4	transcript	XM_038526510.1	protein_coding	c.162+5356C>T
chr1	50290586	G	A	PASS	0/1	intron_variant	MODIFIER	AGPAT4	AGPAT4	transcript	XM_038526506.1	protein_coding	c.348+5356C>T
chr1	50290586	G	A	PASS	0/1	intron_variant	MODIFIER	AGPAT4	AGPAT4	transcript	XM_038526507.1	protein_coding	c.348+5356C>T
chr1	51209838	TA	T	PASS	0/1	intron_variant	MODIFIER	PRKN	PRKN	transcript	XM_038526511.1	protein_coding	c.531+48848delT
chr1	51610507	A	T	PASS	1/1	intron_variant	MODIFIER	PRKN	PRKN	transcript	XM_038526511.1	protein_coding	c.8-121164T>A
chr1	54029353	C	T	PASS	0/1	intron_variant	MODIFIER	PDE10A	PDE10A	transcript	XM_038526520.1	protein_coding	c.2814-2952G>A
chr1	54650235	G	T	PASS	0/1	intergenic_region	MODIFIER	LOC100685014-TBXT	LOC100685014-TBXT	intergenic_region	LOC100685014-TBXT		n.54650235G>T
chr1	54856132	A	C	PASS	0/1	intergenic_region	MODIFIER	LOC119869870-PRR18	LOC119869870-PRR18	intergenic_region	LOC119869870-PRR18		n.54856132A>C
chr1	55255152	C	CA	PASS	0/1	intron_variant	MODIFIER	RPS6KA2	RPS6KA2	transcript	XM_038526526.1	protein_coding	c.174+3338_174+3339insT
chr1	55255152	C	CA	PASS	0/1	intron_variant	MODIFIER	RPS6KA2	RPS6KA2	transcript	XM_038526528.1	protein_coding	c.93+3338_93+3339insT
chr1	60029115	A	AAAAAAAAAAAAAAAAAAAAAAAAAAAAAAAAAAAATAAATGATGGG	ReadPosRankSum-2	0/1	intergenic_region	MODIFIER	LOC119870782-LOC119869902	LOC119870782-LOC119869902	intergenic_region	LOC119870782-LOC119869902		n.60029115_60029116insAAAAAAAAAAAAAAAAAAAAAAAAAAAAAAAAAAATAAATGATGGG
chr1	60890801	TATAATGCACAAG	T	PASS	0/1	intergenic_region	MODIFIER	LOC111089986-LOC119875966	LOC111089986-LOC119875966	intergenic_region	LOC111089986-LOC119875966		n.60890802_60890813delATAATGCACAAG
chr1	67664251	A	C	PASS	0/1	intron_variant	MODIFIER	PTPRK	PTPRK	transcript	XM_038526752.1	protein_coding	c.94+41978T>G
chr1	67664251	A	C	PASS	0/1	intron_variant	MODIFIER	LOC106558822	LOC106558822	transcript	XR_005353912.1	pseudogene	n.324-13654A>C
chr1	67664251	A	C	PASS	0/1	intron_variant	MODIFIER	PTPRK	PTPRK	transcript	XM_038526754.1	protein_coding	c.94+41978T>G
chr1	67664251	A	C	PASS	0/1	intron_variant	MODIFIER	PTPRK	PTPRK	transcript	XM_038526755.1	protein_coding	c.94+41978T>G
chr1	67664251	A	C	PASS	0/1	intron_variant	MODIFIER	PTPRK	PTPRK	transcript	XM_038526756.1	protein_coding	c.94+41978T>G
chr1	67664251	A	C	PASS	0/1	intron_variant	MODIFIER	PTPRK	PTPRK	transcript	XM_038526753.1	protein_coding	c.94+41978T>G
chr1	67664251	A	C	PASS	0/1	intron_variant	MODIFIER	PTPRK	PTPRK	transcript	XM_038526757.1	protein_coding	c.94+41978T>G
chr1	68609244	A	G	PASS	0/1	intron_variant	MODIFIER	LAMA2	LAMA2	transcript	XM_038526758.1	protein_coding	c.7443-436A>G
chr1	68609244	A	G	PASS	0/1	intron_variant	MODIFIER	LAMA2	LAMA2	transcript	XM_038526759.1	protein_coding	c.7431-436A>G
chr1	68609245	T	G	PASS	0/1	intron_variant	MODIFIER	LAMA2	LAMA2	transcript	XM_038526758.1	protein_coding	c.7443-435T>G
chr1	68609245	T	G	PASS	0/1	intron_variant	MODIFIER	LAMA2	LAMA2	transcript	XM_038526759.1	protein_coding	c.7431-435T>G
chr1	68609247	T	TCCCTGGGTGGCGCAGCGGTTTGGCGCCTGC	PASS	0/1	intron_variant	MODIFIER	LAMA2	LAMA2	transcript	XM_038526758.1	protein_coding	c.7443-433_7443-432insCCCTGGGTGGCGCAGCGGTTTGGCGCCTGC
chr1	68609247	T	TCCCTGGGTGGCGCAGCGGTTTGGCGCCTGC	PASS	0/1	intron_variant	MODIFIER	LAMA2	LAMA2	transcript	XM_038526759.1	protein_coding	c.7431-433_7431-432insCCCTGGGTGGCGCAGCGGTTTGGCGCCTGC
chr1	69105503	A	T	PASS	0/1	intron_variant	MODIFIER	L3MBTL3	L3MBTL3	transcript	XM_038526761.1	protein_coding	c.-16+2315A>T
chr1	69105503	A	T	PASS	0/1	intron_variant	MODIFIER	L3MBTL3	L3MBTL3	transcript	XM_038526767.1	protein_coding	c.-16+2315A>T
chr1	69105503	A	T	PASS	0/1	intron_variant	MODIFIER	L3MBTL3	L3MBTL3	transcript	XM_038526763.1	protein_coding	c.-16+2315A>T
chr1	69105503	A	T	PASS	0/1	intron_variant	MODIFIER	L3MBTL3	L3MBTL3	transcript	XM_038526765.1	protein_coding	c.-16+2315A>T
chr1	69105503	A	T	PASS	0/1	intron_variant	MODIFIER	L3MBTL3	L3MBTL3	transcript	XM_038526762.1	protein_coding	c.-16+2315A>T
chr1	69105503	A	T	PASS	0/1	intron_variant	MODIFIER	L3MBTL3	L3MBTL3	transcript	XM_038526764.1	protein_coding	c.-16+2315A>T
chr1	72260635	A	C	PASS	0/1	upstream_gene_variant	MODIFIER	LOC111096364	LOC111096364	transcript	XR_005354007.1	pseudogene	n.-1920T>G
chr1	72260635	A	C	PASS	0/1	downstream_gene_variant	MODIFIER	LOC119870813	LOC119870813	transcript	XR_005354011.1	pseudogene	n.*2219A>C
chr1	72260635	A	C	PASS	0/1	downstream_gene_variant	MODIFIER	C1H9orf3	C1H9orf3	transcript	XM_038526866.1	protein_coding	c.*2368T>G
chr1	72260635	A	C	PASS	0/1	downstream_gene_variant	MODIFIER	MIR24-1	MIR24-1	transcript	NR_049241.1	pseudogene	n.*3090T>G
chr1	72260635	A	C	PASS	0/1	downstream_gene_variant	MODIFIER	MIR27B	MIR27B	transcript	NR_049240.1	pseudogene	n.*3599T>G
chr1	72260635	A	C	PASS	0/1	downstream_gene_variant	MODIFIER	MIR23B	MIR23B	transcript	NR_049239.1	pseudogene	n.*3835T>G
chr1	72260635	A	C	PASS	0/1	downstream_gene_variant	MODIFIER	C1H9orf3	C1H9orf3	transcript	XM_038526890.1	protein_coding	c.*2368T>G
chr1	72260635	A	C	PASS	0/1	downstream_gene_variant	MODIFIER	C1H9orf3	C1H9orf3	transcript	XM_038526891.1	protein_coding	c.*2368T>G
chr1	72260635	A	C	PASS	0/1	downstream_gene_variant	MODIFIER	C1H9orf3	C1H9orf3	transcript	XM_038526867.1	protein_coding	c.*2368T>G
chr1	72260635	A	C	PASS	0/1	downstream_gene_variant	MODIFIER	C1H9orf3	C1H9orf3	transcript	XM_038526868.1	protein_coding	c.*2368T>G
chr1	72260635	A	C	PASS	0/1	downstream_gene_variant	MODIFIER	C1H9orf3	C1H9orf3	transcript	XM_038526869.1	protein_coding	c.*2368T>G
chr1	72260635	A	C	PASS	0/1	downstream_gene_variant	MODIFIER	C1H9orf3	C1H9orf3	transcript	XM_038526870.1	protein_coding	c.*2708T>G
chr1	72260635	A	C	PASS	0/1	downstream_gene_variant	MODIFIER	C1H9orf3	C1H9orf3	transcript	XM_038526871.1	protein_coding	c.*2368T>G
chr1	72260635	A	C	PASS	0/1	downstream_gene_variant	MODIFIER	C1H9orf3	C1H9orf3	transcript	XM_038526872.1	protein_coding	c.*2368T>G
chr1	72260635	A	C	PASS	0/1	downstream_gene_variant	MODIFIER	C1H9orf3	C1H9orf3	transcript	XM_038526876.1	protein_coding	c.*2708T>G
chr1	72260635	A	C	PASS	0/1	downstream_gene_variant	MODIFIER	C1H9orf3	C1H9orf3	transcript	XM_038526878.1	protein_coding	c.*2368T>G
chr1	72260635	A	C	PASS	0/1	downstream_gene_variant	MODIFIER	C1H9orf3	C1H9orf3	transcript	XM_038526879.1	protein_coding	c.*2708T>G
chr1	72260635	A	C	PASS	0/1	downstream_gene_variant	MODIFIER	C1H9orf3	C1H9orf3	transcript	XM_038526882.1	protein_coding	c.*2368T>G
chr1	72260635	A	C	PASS	0/1	downstream_gene_variant	MODIFIER	C1H9orf3	C1H9orf3	transcript	XM_038526889.1	protein_coding	c.*2708T>G
chr1	72260635	A	C	PASS	0/1	downstream_gene_variant	MODIFIER	C1H9orf3	C1H9orf3	transcript	XR_005353979.1	pseudogene	n.*2172T>G
chr1	72260635	A	C	PASS	0/1	downstream_gene_variant	MODIFIER	C1H9orf3	C1H9orf3	transcript	XR_005353980.1	pseudogene	n.*2172T>G
chr1	72260635	A	C	PASS	0/1	downstream_gene_variant	MODIFIER	C1H9orf3	C1H9orf3	transcript	XR_005353984.1	pseudogene	n.*2371T>G
chr1	72260635	A	C	PASS	0/1	downstream_gene_variant	MODIFIER	C1H9orf3	C1H9orf3	transcript	XR_005354004.1	pseudogene	n.*2550T>G
chr1	72260635	A	C	PASS	0/1	downstream_gene_variant	MODIFIER	C1H9orf3	C1H9orf3	transcript	XR_005353986.1	pseudogene	n.*2567T>G
chr1	72260635	A	C	PASS	0/1	downstream_gene_variant	MODIFIER	MIR24-1	MIR24-1	transcript	unassigned_transcript_9	miRNA	n.*3090T>G
chr1	72260635	A	C	PASS	0/1	downstream_gene_variant	MODIFIER	MIR27B	MIR27B	transcript	unassigned_transcript_10	miRNA	n.*3599T>G
chr1	72260635	A	C	PASS	0/1	downstream_gene_variant	MODIFIER	MIR23B	MIR23B	transcript	unassigned_transcript_11	miRNA	n.*3835T>G
chr1	72260635	A	C	PASS	0/1	intron_variant	MODIFIER	FANCC	FANCC	transcript	XM_038526892.1	protein_coding	c.1696-3434A>C
chr1	72260635	A	C	PASS	0/1	intron_variant	MODIFIER	FANCC	FANCC	transcript	XM_038526897.1	protein_coding	c.1531-3434A>C
chr1	72260635	A	C	PASS	0/1	intron_variant	MODIFIER	FANCC	FANCC	transcript	XM_038526893.1	protein_coding	c.1696-3434A>C
chr1	72260635	A	C	PASS	0/1	intron_variant	MODIFIER	FANCC	FANCC	transcript	XM_038526894.1	protein_coding	c.1696-3434A>C
chr1	72260635	A	C	PASS	0/1	intron_variant	MODIFIER	FANCC	FANCC	transcript	XM_038526896.1	protein_coding	c.1696-3434A>C
chr1	72260635	A	C	PASS	0/1	intron_variant	MODIFIER	FANCC	FANCC	transcript	XM_038526895.1	protein_coding	c.1696-3434A>C
chr1	90368072	A	T	PASS	0/1	intron_variant	MODIFIER	DMRT1	DMRT1	transcript	XM_038527158.1	protein_coding	c.553+10637A>T
chr1	90368072	A	T	PASS	0/1	intron_variant	MODIFIER	DMRT1	DMRT1	transcript	XM_038527159.1	protein_coding	c.553+10637A>T
chr1	90368072	A	T	PASS	0/1	intron_variant	MODIFIER	DMRT1	DMRT1	transcript	XM_038527161.1	protein_coding	c.553+10637A>T
chr1	90368072	A	T	PASS	0/1	intron_variant	MODIFIER	DMRT1	DMRT1	transcript	XM_038527162.1	protein_coding	c.553+10637A>T
chr1	90368072	A	T	PASS	0/1	intron_variant	MODIFIER	DMRT1	DMRT1	transcript	XM_038527160.1	protein_coding	c.553+10637A>T
chr1	90441049	T	A	PASS	1/1	intron_variant	MODIFIER	DMRT1	DMRT1	transcript	XM_038527158.1	protein_coding	c.985+20083T>A
chr1	90441049	T	A	PASS	1/1	intron_variant	MODIFIER	DMRT1	DMRT1	transcript	XM_038527159.1	protein_coding	c.986-17411T>A
chr1	90441049	T	A	PASS	1/1	intron_variant	MODIFIER	DMRT1	DMRT1	transcript	XM_038527161.1	protein_coding	c.986-6546T>A
chr1	90441049	T	A	PASS	1/1	intron_variant	MODIFIER	DMRT1	DMRT1	transcript	XM_038527162.1	protein_coding	c.838-24541T>A
chr1	90441049	T	A	PASS	1/1	intron_variant	MODIFIER	DMRT1	DMRT1	transcript	XM_038527160.1	protein_coding	c.982+20083T>A
chr1	91953500	G	A	PASS	0/1	downstream_gene_variant	MODIFIER	VLDLR	VLDLR	transcript	NM_001286978.1	protein_coding	c.*2995G>A
chr1	91953500	G	A	PASS	0/1	intergenic_region	MODIFIER	VLDLR-KCNV2	VLDLR-KCNV2	intergenic_region	VLDLR-KCNV2		n.91953500G>A
chr1	91953502	G	T	PASS	0/1	downstream_gene_variant	MODIFIER	VLDLR	VLDLR	transcript	NM_001286978.1	protein_coding	c.*2997G>T
chr1	91953502	G	T	PASS	0/1	intergenic_region	MODIFIER	VLDLR-KCNV2	VLDLR-KCNV2	intergenic_region	VLDLR-KCNV2		n.91953502G>T
chr1	91953504	G	T	PASS	0/1	downstream_gene_variant	MODIFIER	VLDLR	VLDLR	transcript	NM_001286978.1	protein_coding	c.*2999G>T
chr1	91953504	G	T	PASS	0/1	intergenic_region	MODIFIER	VLDLR-KCNV2	VLDLR-KCNV2	intergenic_region	VLDLR-KCNV2		n.91953504G>T
chr1	91953510	C	CAA	PASS	0/1	downstream_gene_variant	MODIFIER	VLDLR	VLDLR	transcript	NM_001286978.1	protein_coding	c.*3005_*3006insAA
chr1	91953510	C	CAA	PASS	0/1	intergenic_region	MODIFIER	VLDLR-KCNV2	VLDLR-KCNV2	intergenic_region	VLDLR-KCNV2		n.91953510_91953511insAA
chr1	91953515	G	A	PASS	0/1	downstream_gene_variant	MODIFIER	VLDLR	VLDLR	transcript	NM_001286978.1	protein_coding	c.*3010G>A
chr1	91953515	G	A	PASS	0/1	intergenic_region	MODIFIER	VLDLR-KCNV2	VLDLR-KCNV2	intergenic_region	VLDLR-KCNV2		n.91953515G>A
chr1	91953517	T	A	PASS	0/1	downstream_gene_variant	MODIFIER	VLDLR	VLDLR	transcript	NM_001286978.1	protein_coding	c.*3012T>A
chr1	91953517	T	A	PASS	0/1	intergenic_region	MODIFIER	VLDLR-KCNV2	VLDLR-KCNV2	intergenic_region	VLDLR-KCNV2		n.91953517T>A
chr1	91953518	AGC	A	PASS	0/1	downstream_gene_variant	MODIFIER	VLDLR	VLDLR	transcript	NM_001286978.1	protein_coding	c.*3014_*3015delGC
chr1	91953518	AGC	A	PASS	0/1	intergenic_region	MODIFIER	VLDLR-KCNV2	VLDLR-KCNV2	intergenic_region	VLDLR-KCNV2		n.91953519_91953520delGC
chr1	95710511	G	T	PASS	1/1	5_prime_UTR_variant	MODIFIER	SPTLC1	SPTLC1	transcript	XM_038527291.1	protein_coding	c.-36G>T
chr1	95710511	G	T	PASS	1/1	5_prime_UTR_variant	MODIFIER	SPTLC1	SPTLC1	transcript	XM_038527292.1	protein_coding	c.-36G>T
chr1	95710511	G	T	PASS	1/1	upstream_gene_variant	MODIFIER	SPTLC1	SPTLC1	transcript	XM_038527293.1	protein_coding	c.-5172G>T
chr1	96069265	GAA	G	PASS	1/1	intergenic_region	MODIFIER	LOC476346-LOC119869691	LOC476346-LOC119869691	intergenic_region	LOC476346-LOC119869691		n.96069266_96069267delAA
chr1	96356244	G	T	PASS	1/1	intron_variant	MODIFIER	AUH	AUH	transcript	XM_038527301.1	protein_coding	c.658+31537G>T
chr1	96356244	G	T	PASS	1/1	intron_variant	MODIFIER	AUH	AUH	transcript	XM_038527302.1	protein_coding	c.571+31537G>T
chr1	96356244	G	T	PASS	1/1	intron_variant	MODIFIER	AUH	AUH	transcript	XM_038527303.1	protein_coding	c.509-53730G>T
chr1	96356244	G	T	PASS	1/1	intron_variant	MODIFIER	AUH	AUH	transcript	XR_005354315.1	pseudogene	n.686+31537G>T
chr1	96455207	C	T	PASS	1/1	intergenic_region	MODIFIER	LOC119869699-LOC119869704	LOC119869699-LOC119869704	intergenic_region	LOC119869699-LOC119869704		n.96455207C>T
chr1	96757461	G	C	PASS	1/1	intergenic_region	MODIFIER	SYK-DIRAS2	SYK-DIRAS2	intergenic_region	SYK-DIRAS2		n.96757461G>C
chr1	96869192	C	T	PASS	1/1	intergenic_region	MODIFIER	LOC102156486-LOC111090787	LOC102156486-LOC111090787	intergenic_region	LOC102156486-LOC111090787		n.96869192C>T
chr1	96985290	G	A	PASS	1/1	intergenic_region	MODIFIER	LOC102156486-LOC111090787	LOC102156486-LOC111090787	intergenic_region	LOC102156486-LOC111090787		n.96985290G>A
chr1	98442122	G	A	PASS	0/1	downstream_gene_variant	MODIFIER	LOC610384	LOC610384	transcript	XM_038527346.1	protein_coding	c.*1836G>A
chr1	98442122	G	A	PASS	0/1	downstream_gene_variant	MODIFIER	LOC610384	LOC610384	transcript	XM_038527347.1	protein_coding	c.*1836G>A
chr1	98442122	G	A	PASS	0/1	non_coding_transcript_exon_variant	MODIFIER	LOC119875947_2	LOC119875947_2	transcript	XR_005353219.1	pseudogene	n.332C>T
chr1	99188458	T	C	PASS	1/1	intron_variant	MODIFIER	WNK2	WNK2	transcript	XM_038527375.1	protein_coding	c.3851-3646A>G
chr1	99188458	T	C	PASS	1/1	intron_variant	MODIFIER	WNK2	WNK2	transcript	XM_038527376.1	protein_coding	c.3851-3646A>G
chr1	99188458	T	C	PASS	1/1	intron_variant	MODIFIER	WNK2	WNK2	transcript	XM_038527377.1	protein_coding	c.3851-3646A>G
chr1	99188458	T	C	PASS	1/1	intron_variant	MODIFIER	WNK2	WNK2	transcript	XM_038527378.1	protein_coding	c.3851-3646A>G
chr1	99188458	T	C	PASS	1/1	intron_variant	MODIFIER	WNK2	WNK2	transcript	XM_038527379.1	protein_coding	c.3851-3646A>G
chr1	99188458	T	C	PASS	1/1	intron_variant	MODIFIER	WNK2	WNK2	transcript	XM_038527380.1	protein_coding	c.3851-3646A>G
chr1	99188458	T	C	PASS	1/1	intron_variant	MODIFIER	WNK2	WNK2	transcript	XM_038527381.1	protein_coding	c.3851-3646A>G
chr1	99188460	A	T	PASS	1/1	intron_variant	MODIFIER	WNK2	WNK2	transcript	XM_038527375.1	protein_coding	c.3851-3648T>A
chr1	99188460	A	T	PASS	1/1	intron_variant	MODIFIER	WNK2	WNK2	transcript	XM_038527376.1	protein_coding	c.3851-3648T>A
chr1	99188460	A	T	PASS	1/1	intron_variant	MODIFIER	WNK2	WNK2	transcript	XM_038527377.1	protein_coding	c.3851-3648T>A
chr1	99188460	A	T	PASS	1/1	intron_variant	MODIFIER	WNK2	WNK2	transcript	XM_038527378.1	protein_coding	c.3851-3648T>A
chr1	99188460	A	T	PASS	1/1	intron_variant	MODIFIER	WNK2	WNK2	transcript	XM_038527379.1	protein_coding	c.3851-3648T>A
chr1	99188460	A	T	PASS	1/1	intron_variant	MODIFIER	WNK2	WNK2	transcript	XM_038527380.1	protein_coding	c.3851-3648T>A
chr1	99188460	A	T	PASS	1/1	intron_variant	MODIFIER	WNK2	WNK2	transcript	XM_038527381.1	protein_coding	c.3851-3648T>A
chr1	100511212	C	T	PASS	1/1	intergenic_region	MODIFIER	ZNF274-ZNF329	ZNF274-ZNF329	intergenic_region	ZNF274-ZNF329		n.100511212C>T
chr1	100563426	T	TTATTTATTTATTTATTTATTTATTTATTTATTTATTTATTTATTTATTTATTTAGGCCCCACCCAGGCTGCCC	PASS	1/1	intron_variant	MODIFIER	ZSCAN18	ZSCAN18	transcript	XM_038527521.1	protein_coding	c.658+314_658+315insTATTTATTTATTTATTTATTTATTTATTTATTTATTTATTTATTTATTTATTTAGGCCCCACCCAGGCTGCCC
chr1	100563426	T	TTATTTATTTATTTATTTATTTATTTATTTATTTATTTATTTATTTATTTATTTAGGCCCCACCCAGGCTGCCC	PASS	1/1	intron_variant	MODIFIER	ZSCAN18	ZSCAN18	transcript	XM_038527522.1	protein_coding	c.658+314_658+315insTATTTATTTATTTATTTATTTATTTATTTATTTATTTATTTATTTATTTATTTAGGCCCCACCCAGGCTGCCC
chr1	100644797	G	A	PASS	1/1	upstream_gene_variant	MODIFIER	ZNF606	ZNF606	transcript	XM_038527452.1	protein_coding	c.-3252G>A
chr1	100644797	G	A	PASS	1/1	upstream_gene_variant	MODIFIER	ZNF606	ZNF606	transcript	XM_038527453.1	protein_coding	c.-4539G>A
chr1	100644797	G	A	PASS	1/1	upstream_gene_variant	MODIFIER	ZNF606	ZNF606	transcript	XM_038527454.1	protein_coding	c.-4683G>A
chr1	100644797	G	A	PASS	1/1	intron_variant	MODIFIER	ZNF606	ZNF606	transcript	XM_038527455.1	protein_coding	c.-82-5150G>A
chr1	100644797	G	A	PASS	1/1	intron_variant	MODIFIER	ZNF606	ZNF606	transcript	XM_038527456.1	protein_coding	c.-82-5150G>A
chr1	100655290	G	T	PASS	0/1	intron_variant	MODIFIER	ZNF606	ZNF606	transcript	XM_038527452.1	protein_coding	c.1125+3585G>T
chr1	100655290	G	T	PASS	0/1	intron_variant	MODIFIER	ZNF606	ZNF606	transcript	XM_038527455.1	protein_coding	c.177+3585G>T
chr1	100655290	G	T	PASS	0/1	intron_variant	MODIFIER	ZNF606	ZNF606	transcript	XM_038527456.1	protein_coding	c.177+3585G>T
chr1	100655290	G	T	PASS	0/1	intron_variant	MODIFIER	ZNF606	ZNF606	transcript	XM_038527453.1	protein_coding	c.177+3585G>T
chr1	100655290	G	T	PASS	0/1	intron_variant	MODIFIER	ZNF606	ZNF606	transcript	XM_038527454.1	protein_coding	c.177+3585G>T
chr1	100655293	A	T	PASS	0/1	intron_variant	MODIFIER	ZNF606	ZNF606	transcript	XM_038527452.1	protein_coding	c.1125+3588A>T
chr1	100655293	A	T	PASS	0/1	intron_variant	MODIFIER	ZNF606	ZNF606	transcript	XM_038527455.1	protein_coding	c.177+3588A>T
chr1	100655293	A	T	PASS	0/1	intron_variant	MODIFIER	ZNF606	ZNF606	transcript	XM_038527456.1	protein_coding	c.177+3588A>T
chr1	100655293	A	T	PASS	0/1	intron_variant	MODIFIER	ZNF606	ZNF606	transcript	XM_038527453.1	protein_coding	c.177+3588A>T
chr1	100655293	A	T	PASS	0/1	intron_variant	MODIFIER	ZNF606	ZNF606	transcript	XM_038527454.1	protein_coding	c.177+3588A>T
chr1	100757785	C	CTAACAT	PASS	1/1	intron_variant	MODIFIER	LOC102152916	LOC102152916	transcript	XM_038525518.1	protein_coding	c.550-4058_550-4057insTAACAT
chr1	100757786	G	GAGCTGCTTAAAGAAGAAAACGTATCAATTTGTGCAGAAAAATCACTAGCATAAATGAATGTAATAGTGCTAT	PASS	1/1	intron_variant	MODIFIER	LOC102152916	LOC102152916	transcript	XM_038525518.1	protein_coding	c.550-4057_550-4056insAGCTGCTTAAAGAAGAAAACGTATCAATTTGTGCAGAAAAATCACTAGCATAAATGAATGTAATAGTGCTAT
chr1	100757788	G	T	PASS	1/1	intron_variant	MODIFIER	LOC102152916	LOC102152916	transcript	XM_038525518.1	protein_coding	c.550-4055G>T
chr1	100773525	G	T	PASS	0/1	intergenic_region	MODIFIER	LOC102152916-LOC119870872	LOC102152916-LOC119870872	intergenic_region	LOC102152916-LOC119870872		n.100773525G>T
chr1	100773528	A	T	PASS	0/1	intergenic_region	MODIFIER	LOC102152916-LOC119870872	LOC102152916-LOC119870872	intergenic_region	LOC102152916-LOC119870872		n.100773528A>T
chr1	100773533	C	G	PASS	0/1	intergenic_region	MODIFIER	LOC102152916-LOC119870872	LOC102152916-LOC119870872	intergenic_region	LOC102152916-LOC119870872		n.100773533C>G
chr1	100773541	GGCAAAGACAT	G	PASS	0/1	intergenic_region	MODIFIER	LOC102152916-LOC119870872	LOC102152916-LOC119870872	intergenic_region	LOC102152916-LOC119870872		n.100773542_100773551delGCAAAGACAT
chr1	100784930	G	C	PASS	0/1	intron_variant	MODIFIER	LOC119870872	LOC119870872	transcript	XM_038527463.1	protein_coding	c.34-807G>C
chr1	100824981	T	C	PASS	1/1	intron_variant	MODIFIER	LOC102152670	LOC102152670	transcript	XM_038527457.1	protein_coding	c.118-761T>C
chr1	100824981	T	C	PASS	1/1	intron_variant	MODIFIER	LOC102152670	LOC102152670	transcript	XM_038527458.1	protein_coding	c.118-761T>C
chr1	100824981	T	C	PASS	1/1	intron_variant	MODIFIER	LOC102152670	LOC102152670	transcript	XM_038527459.1	protein_coding	c.-93-761T>C
chr1	100825528	G	A	PASS	1/1	intron_variant	MODIFIER	LOC102152670	LOC102152670	transcript	XM_038527457.1	protein_coding	c.118-214G>A
chr1	100825528	G	A	PASS	1/1	intron_variant	MODIFIER	LOC102152670	LOC102152670	transcript	XM_038527458.1	protein_coding	c.118-214G>A
chr1	100825528	G	A	PASS	1/1	intron_variant	MODIFIER	LOC102152670	LOC102152670	transcript	XM_038527459.1	protein_coding	c.-93-214G>A
chr1	100825664	TGGG	T	PASS	1/1	intron_variant	MODIFIER	LOC102152670	LOC102152670	transcript	XM_038527457.1	protein_coding	c.118-77_118-75delGGG
chr1	100825664	TGGG	T	PASS	1/1	intron_variant	MODIFIER	LOC102152670	LOC102152670	transcript	XM_038527458.1	protein_coding	c.118-77_118-75delGGG
chr1	100825664	TGGG	T	PASS	1/1	intron_variant	MODIFIER	LOC102152670	LOC102152670	transcript	XM_038527459.1	protein_coding	c.-93-77_-93-75delGGG
chr1	100922811	T	G	PASS	0/1	downstream_gene_variant	MODIFIER	LOC102152102	LOC102152102	transcript	XM_038527462.1	protein_coding	c.*5875T>G
chr1	100922811	T	G	PASS	0/1	intergenic_region	MODIFIER	LOC102152102-LOC102152013	LOC102152102-LOC102152013	intergenic_region	LOC102152102-LOC102152013		n.100922811T>G
chr1	100922829	CTG	C	PASS	0/1	downstream_gene_variant	MODIFIER	LOC102152102	LOC102152102	transcript	XM_038527462.1	protein_coding	c.*5894_*5895delTG
chr1	100922829	CTG	C	PASS	0/1	intergenic_region	MODIFIER	LOC102152102-LOC102152013	LOC102152102-LOC102152013	intergenic_region	LOC102152102-LOC102152013		n.100922830_100922831delTG
chr1	100922835	CTATG	C	PASS	0/1	downstream_gene_variant	MODIFIER	LOC102152102	LOC102152102	transcript	XM_038527462.1	protein_coding	c.*5900_*5903delTATG
chr1	100922835	CTATG	C	PASS	0/1	intergenic_region	MODIFIER	LOC102152102-LOC102152013	LOC102152102-LOC102152013	intergenic_region	LOC102152102-LOC102152013		n.100922836_100922839delTATG
chr1	100922844	T	A	PASS	0/1	downstream_gene_variant	MODIFIER	LOC102152102	LOC102152102	transcript	XM_038527462.1	protein_coding	c.*5908T>A
chr1	100922844	T	A	PASS	0/1	intergenic_region	MODIFIER	LOC102152102-LOC102152013	LOC102152102-LOC102152013	intergenic_region	LOC102152102-LOC102152013		n.100922844T>A
chr1	100922847	C	A	PASS	0/1	downstream_gene_variant	MODIFIER	LOC102152102	LOC102152102	transcript	XM_038527462.1	protein_coding	c.*5911C>A
chr1	100922847	C	A	PASS	0/1	intergenic_region	MODIFIER	LOC102152102-LOC102152013	LOC102152102-LOC102152013	intergenic_region	LOC102152102-LOC102152013		n.100922847C>A
chr1	100922849	CATGA	C	PASS	0/1	downstream_gene_variant	MODIFIER	LOC102152102	LOC102152102	transcript	XM_038527462.1	protein_coding	c.*5914_*5917delATGA
chr1	100922849	CATGA	C	PASS	0/1	intergenic_region	MODIFIER	LOC102152102-LOC102152013	LOC102152102-LOC102152013	intergenic_region	LOC102152102-LOC102152013		n.100922850_100922853delATGA
chr1	100922859	TAAGTAAAGTCTTTAAA	T	PASS	0/1	downstream_gene_variant	MODIFIER	LOC102152102	LOC102152102	transcript	XM_038527462.1	protein_coding	c.*5924_*5939delAAGTAAAGTCTTTAAA
chr1	100922859	TAAGTAAAGTCTTTAAA	T	PASS	0/1	intergenic_region	MODIFIER	LOC102152102-LOC102152013	LOC102152102-LOC102152013	intergenic_region	LOC102152102-LOC102152013		n.100922860_100922875delAAGTAAAGTCTTTAAA
chr1	100922884	AAAATAATAATCCTTTTTTGTTCCATTCCTATCAATATTTGTTTTG	A	PASS	0/1	downstream_gene_variant	MODIFIER	LOC102152102	LOC102152102	transcript	XM_038527462.1	protein_coding	c.*5949_*5993delAAATAATAATCCTTTTTTGTTCCATTCCTATCAATATTTGTTTTG
chr1	100922884	AAAATAATAATCCTTTTTTGTTCCATTCCTATCAATATTTGTTTTG	A	PASS	0/1	intergenic_region	MODIFIER	LOC102152102-LOC102152013	LOC102152102-LOC102152013	intergenic_region	LOC102152102-LOC102152013		n.100922885_100922929delAAATAATAATCCTTTTTTGTTCCATTCCTATCAATATTTGTTTTG
chr1	100957463	AAAAG	A	PASS	1/1	intergenic_region	MODIFIER	LOC102152013-LOC119875985	LOC102152013-LOC119875985	intergenic_region	LOC102152013-LOC119875985		n.100957464_100957467delAAAG
chr1	100957506	A	AAT	PASS	1/1	intergenic_region	MODIFIER	LOC102152013-LOC119875985	LOC102152013-LOC119875985	intergenic_region	LOC102152013-LOC119875985		n.100957506_100957507insAT
chr1	101053450	G	A	PASS	0/1	intergenic_region	MODIFIER	LOC100686546-LOC119870876	LOC100686546-LOC119870876	intergenic_region	LOC100686546-LOC119870876		n.101053450G>A
chr1	101063478	T	A	VQSRTrancheSNP99.90to100.00	0/1	intergenic_region	MODIFIER	LOC100686546-LOC119870876	LOC100686546-LOC119870876	intergenic_region	LOC100686546-LOC119870876		n.101063478T>A
chr1	101146311	C	T	PASS	0/1	intron_variant	MODIFIER	LOC119871018	LOC119871018	transcript	XM_038525520.1	protein_coding	c.1658+10579C>T
chr1	101146417	C	T	PASS	0/1	intron_variant	MODIFIER	LOC119871018	LOC119871018	transcript	XM_038525520.1	protein_coding	c.1658+10685C>T
chr1	101149190	C	T	PASS	0/1	intron_variant	MODIFIER	LOC119871018	LOC119871018	transcript	XM_038525520.1	protein_coding	c.1659-9794C>T
chr1	101728704	C	T	VQSRTrancheSNP99.90to100.00	1/1	intergenic_region	MODIFIER	LOC102155336_2-PEG3	LOC102155336_2-PEG3	intergenic_region	LOC102155336_2-PEG3		n.101728704C>T
chr1	101942560	T	TAA	PASS	1/1	intron_variant	MODIFIER	ZIM2	ZIM2	transcript	XM_038527618.1	protein_coding	c.800-885_800-884insAA
chr1	102001874	A	T	PASS	1/1	intergenic_region	MODIFIER	LOC100687467-LOC106559250	LOC100687467-LOC106559250	intergenic_region	LOC100687467-LOC106559250		n.102001874A>T
chr1	102017382	A	G	PASS	0/1	intergenic_region	MODIFIER	LOC106559250-LOC119875989_2	LOC106559250-LOC119875989_2	intergenic_region	LOC106559250-LOC119875989_2		n.102017382A>G
chr1	102087825	G	A	PASS	1/1	intergenic_region	MODIFIER	LOC106559250_4-OR13S1P	LOC106559250_4-OR13S1P	intergenic_region	LOC106559250_4-OR13S1P		n.102087825G>A
chr1	102851216	CAGG	C	PASS	1/1	intron_variant	MODIFIER	U2AF2	U2AF2	transcript	XM_038527689.1	protein_coding	c.487-190_487-188delCCT
chr1	102851216	CAGG	C	PASS	1/1	intron_variant	MODIFIER	U2AF2	U2AF2	transcript	XM_038527690.1	protein_coding	c.487-190_487-188delCCT
chr1	102874596	T	TTTTTTTTTTAATTTTTTTTTTTTTTTTAATTTATGATAGTC	PASS	1/1	upstream_gene_variant	MODIFIER	ZNF580	ZNF580	transcript	XM_038527704.1	protein_coding	c.-4676_-4675insGACTATCATAAATTAAAAAAAAAAAAAAAATTAAAAAAAAA
chr1	102874596	T	TTTTTTTTTTAATTTTTTTTTTTTTTTTAATTTATGATAGTC	PASS	1/1	intron_variant	MODIFIER	ZNF580	ZNF580	transcript	XM_038527699.1	protein_coding	c.201+3489_201+3490insGACTATCATAAATTAAAAAAAAAAAAAAAATTAAAAAAAAA
chr1	102932941	T	TTTTTTTTTTTTAATTTTATTTATTTA	PASS	0/1	non_coding_transcript_exon_variant	MODIFIER	LOC119869893	LOC119869893	transcript	XR_005353225.1	pseudogene	n.255_256insTAAATAAATAAAATTAAAAAAAAAAA
chr1	103371502	T	C	PASS	1/1	downstream_gene_variant	MODIFIER	NLRP2	NLRP2	transcript	XM_038527764.1	protein_coding	c.*4824A>G
chr1	103371502	T	C	PASS	1/1	intron_variant	MODIFIER	GP6	GP6	transcript	XM_038527835.1	protein_coding	c.802+887T>C
chr1	103371502	T	C	PASS	1/1	intron_variant	MODIFIER	GP6	GP6	transcript	XM_038527839.1	protein_coding	c.727+887T>C
chr1	103371502	T	C	PASS	1/1	intron_variant	MODIFIER	GP6	GP6	transcript	XM_038527838.1	protein_coding	c.802+887T>C
chr1	103371502	T	C	PASS	1/1	intron_variant	MODIFIER	GP6	GP6	transcript	XM_038527836.1	protein_coding	c.802+887T>C
chr1	103371502	T	C	PASS	1/1	intron_variant	MODIFIER	GP6	GP6	transcript	XM_038527837.1	protein_coding	c.802+887T>C
chr1	103371513	T	C	PASS	1/1	downstream_gene_variant	MODIFIER	NLRP2	NLRP2	transcript	XM_038527764.1	protein_coding	c.*4813A>G
chr1	103371513	T	C	PASS	1/1	intron_variant	MODIFIER	GP6	GP6	transcript	XM_038527835.1	protein_coding	c.802+898T>C
chr1	103371513	T	C	PASS	1/1	intron_variant	MODIFIER	GP6	GP6	transcript	XM_038527839.1	protein_coding	c.727+898T>C
chr1	103371513	T	C	PASS	1/1	intron_variant	MODIFIER	GP6	GP6	transcript	XM_038527838.1	protein_coding	c.802+898T>C
chr1	103371513	T	C	PASS	1/1	intron_variant	MODIFIER	GP6	GP6	transcript	XM_038527836.1	protein_coding	c.802+898T>C
chr1	103371513	T	C	PASS	1/1	intron_variant	MODIFIER	GP6	GP6	transcript	XM_038527837.1	protein_coding	c.802+898T>C
chr1	103371520	G	C	PASS	1/1	downstream_gene_variant	MODIFIER	NLRP2	NLRP2	transcript	XM_038527764.1	protein_coding	c.*4806C>G
chr1	103371520	G	C	PASS	1/1	intron_variant	MODIFIER	GP6	GP6	transcript	XM_038527835.1	protein_coding	c.802+905G>C
chr1	103371520	G	C	PASS	1/1	intron_variant	MODIFIER	GP6	GP6	transcript	XM_038527839.1	protein_coding	c.727+905G>C
chr1	103371520	G	C	PASS	1/1	intron_variant	MODIFIER	GP6	GP6	transcript	XM_038527838.1	protein_coding	c.802+905G>C
chr1	103371520	G	C	PASS	1/1	intron_variant	MODIFIER	GP6	GP6	transcript	XM_038527836.1	protein_coding	c.802+905G>C
chr1	103371520	G	C	PASS	1/1	intron_variant	MODIFIER	GP6	GP6	transcript	XM_038527837.1	protein_coding	c.802+905G>C
chr1	103622950	TCCCCCAGCCCCTCCTCCCTCAGACCCAGGAGTCCAGACCCCTATAGTTCCTCCTCCCTCAGACCCTGGAGTCCAGA	T	PASS	1/1	intron_variant	MODIFIER	TTYH1	TTYH1	transcript	XM_038527819.1	protein_coding	c.807+207_808-158delTCTGGACTCCAGGGTCTGAGGGAGGAGGAACTATAGGGGTCTGGACTCCTGGGTCTGAGGGAGGAGGGGCTGGGGG
chr1	103622950	TCCCCCAGCCCCTCCTCCCTCAGACCCAGGAGTCCAGACCCCTATAGTTCCTCCTCCCTCAGACCCTGGAGTCCAGA	T	PASS	1/1	intron_variant	MODIFIER	TTYH1	TTYH1	transcript	XM_038527820.1	protein_coding	c.807+207_808-158delTCTGGACTCCAGGGTCTGAGGGAGGAGGAACTATAGGGGTCTGGACTCCTGGGTCTGAGGGAGGAGGGGCTGGGGG
chr1	103622950	TCCCCCAGCCCCTCCTCCCTCAGACCCAGGAGTCCAGACCCCTATAGTTCCTCCTCCCTCAGACCCTGGAGTCCAGA	T	PASS	1/1	intron_variant	MODIFIER	TTYH1	TTYH1	transcript	XR_005354445.1	pseudogene	n.787+207_788-158delTCTGGACTCCAGGGTCTGAGGGAGGAGGAACTATAGGGGTCTGGACTCCTGGGTCTGAGGGAGGAGGGGCTGGGGG
chr1	103622950	TCCCCCAGCCCCTCCTCCCTCAGACCCAGGAGTCCAGACCCCTATAGTTCCTCCTCCCTCAGACCCTGGAGTCCAGA	T	PASS	1/1	intron_variant	MODIFIER	TTYH1	TTYH1	transcript	XR_005354443.1	pseudogene	n.918+207_919-158delTCTGGACTCCAGGGTCTGAGGGAGGAGGAACTATAGGGGTCTGGACTCCTGGGTCTGAGGGAGGAGGGGCTGGGGG
chr1	103622950	TCCCCCAGCCCCTCCTCCCTCAGACCCAGGAGTCCAGACCCCTATAGTTCCTCCTCCCTCAGACCCTGGAGTCCAGA	T	PASS	1/1	intron_variant	MODIFIER	TTYH1	TTYH1	transcript	XR_005354444.1	pseudogene	n.918+207_919-158delTCTGGACTCCAGGGTCTGAGGGAGGAGGAACTATAGGGGTCTGGACTCCTGGGTCTGAGGGAGGAGGGGCTGGGGG
chr1	103622950	TCCCCCAGCCCCTCCTCCCTCAGACCCAGGAGTCCAGACCCCTATAGTTCCTCCTCCCTCAGACCCTGGAGTCCAGA	T	PASS	1/1	intron_variant	MODIFIER	TTYH1	TTYH1	transcript	XM_038527821.1	protein_coding	c.807+207_808-158delTCTGGACTCCAGGGTCTGAGGGAGGAGGAACTATAGGGGTCTGGACTCCTGGGTCTGAGGGAGGAGGGGCTGGGGG
chr1	106961081	G	A	PASS	1/1	3_prime_UTR_variant	MODIFIER	SPIB	SPIB	transcript	XM_038528099.1	protein_coding	c.*409C>T
chr1	106961081	G	A	PASS	1/1	3_prime_UTR_variant	MODIFIER	SPIB	SPIB	transcript	XM_038528100.1	protein_coding	c.*409C>T
chr1	106961081	G	A	PASS	1/1	upstream_gene_variant	MODIFIER	MYBPC2	MYBPC2	transcript	XM_038528087.1	protein_coding	c.-3075C>T
chr1	108143683	G	A	PASS	1/1	intron_variant	MODIFIER	NUCB1	NUCB1	transcript	XM_038528315.1	protein_coding	c.367+457C>T
chr1	108281782	T	G	VQSRTrancheSNP99.90to100.00	0/1	downstream_gene_variant	MODIFIER	MAMSTR	MAMSTR	transcript	XM_038528338.1	protein_coding	c.*4241T>G
chr1	108281782	T	G	VQSRTrancheSNP99.90to100.00	0/1	downstream_gene_variant	MODIFIER	MAMSTR	MAMSTR	transcript	XM_038528340.1	protein_coding	c.*4241T>G
chr1	108281782	T	G	VQSRTrancheSNP99.90to100.00	0/1	downstream_gene_variant	MODIFIER	MAMSTR	MAMSTR	transcript	XM_038528341.1	protein_coding	c.*4241T>G
chr1	108281782	T	G	VQSRTrancheSNP99.90to100.00	0/1	downstream_gene_variant	MODIFIER	MAMSTR	MAMSTR	transcript	XM_038528339.1	protein_coding	c.*4241T>G
chr1	108281782	T	G	VQSRTrancheSNP99.90to100.00	0/1	intron_variant	MODIFIER	MAMSTR	MAMSTR	transcript	XM_038528342.1	protein_coding	c.1027+4710T>G
chr1	108314475	A	C	PASS	0/1	missense_variant	MODERATE	LOC102151792	LOC102151792	transcript	XM_038528331.1	protein_coding	c.798T>G	p.Asp266Glu
chr1	108314475	A	C	PASS	0/1	missense_variant	MODERATE	LOC102151792	LOC102151792	transcript	XM_038528337.1	protein_coding	c.468T>G	p.Asp156Glu
chr1	108314475	A	C	PASS	0/1	missense_variant	MODERATE	LOC102151792	LOC102151792	transcript	XM_038528336.1	protein_coding	c.798T>G	p.Asp266Glu
chr1	108314475	A	C	PASS	0/1	missense_variant	MODERATE	LOC102151792	LOC102151792	transcript	XM_038528333.1	protein_coding	c.687T>G	p.Asp229Glu
chr1	108314475	A	C	PASS	0/1	missense_variant	MODERATE	LOC102151792	LOC102151792	transcript	XM_038528334.1	protein_coding	c.687T>G	p.Asp229Glu
chr1	108314475	A	C	PASS	0/1	missense_variant	MODERATE	LOC102151792	LOC102151792	transcript	XM_038528335.1	protein_coding	c.687T>G	p.Asp229Glu
chr1	108314475	A	C	PASS	0/1	missense_variant	MODERATE	LOC102151792	LOC102151792	transcript	XM_038528332.1	protein_coding	c.798T>G	p.Asp266Glu
chr1	108314475	A	C	PASS	0/1	intron_variant	MODIFIER	MAMSTR	MAMSTR	transcript	XM_038528342.1	protein_coding	c.1028-3877A>C
chr1	108422670	A	AGC	PASS	0/1	intergenic_region	MODIFIER	SULT2B1-LMTK3	SULT2B1-LMTK3	intergenic_region	SULT2B1-LMTK3		n.108422670_108422671insGC
chr1	109223827	T	TTTTTTTTTTAA	PASS	1/1	upstream_gene_variant	MODIFIER	NAPA	NAPA	transcript	XM_038528433.1	protein_coding	c.-4837_-4836insTTTTTTTTTAA
chr1	109223827	T	TTTTTTTTTTAA	PASS	1/1	intron_variant	MODIFIER	NAPA	NAPA	transcript	XM_038528432.1	protein_coding	c.99-2135_99-2134insTTTTTTTTTAA
chr1	109223831	T	TTTTTTTTTTTTAATTTTTATTTA	PASS	1/1	upstream_gene_variant	MODIFIER	NAPA	NAPA	transcript	XM_038528433.1	protein_coding	c.-4833_-4832insTTTTTTTTTTTAATTTTTATTTA
chr1	109223831	T	TTTTTTTTTTTTAATTTTTATTTA	PASS	1/1	intron_variant	MODIFIER	NAPA	NAPA	transcript	XM_038528432.1	protein_coding	c.99-2131_99-2130insTTTTTTTTTTTAATTTTTATTTA
chr1	110272845	G	T	PASS	0/1	intergenic_region	MODIFIER	LOC119869844-LOC612207	LOC119869844-LOC612207	intergenic_region	LOC119869844-LOC612207		n.110272845G>T
chr1	110963911	C	A	PASS	0/1	upstream_gene_variant	MODIFIER	MARK4	MARK4	transcript	XM_038528595.1	protein_coding	c.-1872G>T
chr1	110963911	C	A	PASS	0/1	upstream_gene_variant	MODIFIER	EXOC3L2	EXOC3L2	transcript	XM_038528591.1	protein_coding	c.-2642C>A
chr1	110963911	C	A	PASS	0/1	upstream_gene_variant	MODIFIER	EXOC3L2	EXOC3L2	transcript	XM_038528593.1	protein_coding	c.-2626C>A
chr1	110963911	C	A	PASS	0/1	upstream_gene_variant	MODIFIER	EXOC3L2	EXOC3L2	transcript	XM_038528592.1	protein_coding	c.-2916C>A
chr1	110963911	C	A	PASS	0/1	intergenic_region	MODIFIER	MARK4-EXOC3L2	MARK4-EXOC3L2	intergenic_region	MARK4-EXOC3L2		n.110963911C>A
chr1	113310388	A	C	PASS	1/1	upstream_gene_variant	MODIFIER	LOC100688849	LOC100688849	transcript	XR_005354596.1	pseudogene	n.-385T>G
chr1	113310388	A	C	PASS	1/1	upstream_gene_variant	MODIFIER	LOC119876009	LOC119876009	transcript	XR_005354614.1	pseudogene	n.-2948T>G
chr1	113310388	A	C	PASS	1/1	intron_variant	MODIFIER	LOC119876005	LOC119876005	transcript	XR_005354605.1	pseudogene	n.135+3901A>C
chr1	113310388	A	C	PASS	1/1	intron_variant	MODIFIER	LOC119876005	LOC119876005	transcript	XR_005354607.1	pseudogene	n.137+3901A>C
chr1	113310388	A	C	PASS	1/1	intron_variant	MODIFIER	LOC119876005	LOC119876005	transcript	XR_005354604.1	pseudogene	n.136+3901A>C
chr1	113310388	A	C	PASS	1/1	intron_variant	MODIFIER	LOC119876005	LOC119876005	transcript	XR_005354606.1	pseudogene	n.136+3901A>C
chr1	113310388	A	C	PASS	1/1	intron_variant	MODIFIER	LOC119876005	LOC119876005	transcript	XR_005354602.1	pseudogene	n.135+3901A>C
chr1	113310388	A	C	PASS	1/1	intron_variant	MODIFIER	LOC119876005	LOC119876005	transcript	XR_005354603.1	pseudogene	n.125+3901A>C
chr1	119314557	C	T	PASS	0/1	intron_variant	MODIFIER	CHST8	CHST8	transcript	XM_038529436.1	protein_coding	c.131-7897G>A
chr1	119314557	C	T	PASS	0/1	intron_variant	MODIFIER	CHST8	CHST8	transcript	XM_038529439.1	protein_coding	c.131-7897G>A
chr1	119314557	C	T	PASS	0/1	intron_variant	MODIFIER	CHST8	CHST8	transcript	XM_038529438.1	protein_coding	c.131-7897G>A
chr1	119314557	C	T	PASS	0/1	intron_variant	MODIFIER	CHST8	CHST8	transcript	XM_038529437.1	protein_coding	c.131-7897G>A
chr1	120647266	C	T	PASS	1/1	intergenic_region	MODIFIER	LOC111098378-LOC119870073	LOC111098378-LOC119870073	intergenic_region	LOC111098378-LOC119870073		n.120647266C>T
chr1	120973570	G	A	PASS	1/1	intergenic_region	MODIFIER	LOC119869860-LOC111090841	LOC119869860-LOC111090841	intergenic_region	LOC119869860-LOC111090841		n.120973570G>A
chr1	121049901	T	TTTTTTTTTTTTTTTTTTTTTTAAATATTTTATTTATTTATTTAG	PASS	1/1	upstream_gene_variant	MODIFIER	LOC111090841	LOC111090841	transcript	XR_005353237.1	pseudogene	n.-618_-617insTTTTTTTTTTTTTTTTTTTTTAAATATTTTATTTATTTATTTAG
chr1	121049901	T	TTTTTTTTTTTTTTTTTTTTTTAAATATTTTATTTATTTATTTAG	PASS	1/1	intron_variant	MODIFIER	LOC111090841	LOC111090841	transcript	XR_005353238.1	pseudogene	n.361-809_361-808insTTTTTTTTTTTTTTTTTTTTTAAATATTTTATTTATTTATTTAG
chr1	121341076	T	A	PASS	1/1	intergenic_region	MODIFIER	TSHZ3-LOC119863924	TSHZ3-LOC119863924	intergenic_region	TSHZ3-LOC119863924		n.121341076T>A
chr1	121645132	G	T	PASS	0/1	intergenic_region	MODIFIER	TSHZ3-LOC119863924	TSHZ3-LOC119863924	intergenic_region	TSHZ3-LOC119863924		n.121645132G>T
chr1	122088026	TATA	T	PASS	0/1	intron_variant	MODIFIER	LOC119863924	LOC119863924	transcript	XM_038529521.1	protein_coding	c.-2-25637_-2-25635delTAT
chr1	122088026	TATA	T	PASS	0/1	intron_variant	MODIFIER	LOC119863924	LOC119863924	transcript	XM_038529523.1	protein_coding	c.-2-25637_-2-25635delTAT
chr1	122088026	TATA	T	PASS	0/1	intron_variant	MODIFIER	LOC119863924	LOC119863924	transcript	XM_038529519.1	protein_coding	c.-2-25637_-2-25635delTAT
chr1	122088026	TATA	T	PASS	0/1	intron_variant	MODIFIER	LOC119863924	LOC119863924	transcript	XM_038529522.1	protein_coding	c.-2-25637_-2-25635delTAT
chr1	122088026	TATA	T	PASS	0/1	intron_variant	MODIFIER	LOC119863924	LOC119863924	transcript	XM_038529525.1	protein_coding	c.-2-25637_-2-25635delTAT
chr1	122088026	TATA	T	PASS	0/1	intron_variant	MODIFIER	LOC119863924	LOC119863924	transcript	XM_038529520.1	protein_coding	c.-2-25637_-2-25635delTAT
chr1	122088026	TATA	T	PASS	0/1	intron_variant	MODIFIER	LOC119863924	LOC119863924	transcript	XM_038529524.1	protein_coding	c.-2-25637_-2-25635delTAT
chr1	122644796	C	T	PASS	0/1	downstream_gene_variant	MODIFIER	LOC119870990	LOC119870990	transcript	XR_005354823.1	pseudogene	n.*3561G>A
chr1	122644796	C	T	PASS	0/1	intron_variant	MODIFIER	C1H19orf12	C1H19orf12	transcript	XM_038529536.1	protein_coding	c.184+442C>T
chr1	122644796	C	T	PASS	0/1	intron_variant	MODIFIER	C1H19orf12	C1H19orf12	transcript	XM_038529537.1	protein_coding	c.184+442C>T
chr1	122644796	C	T	PASS	0/1	intron_variant	MODIFIER	C1H19orf12	C1H19orf12	transcript	XM_038529538.1	protein_coding	c.184+442C>T
chr1	122726701	C	T	PASS	0/1	intergenic_region	MODIFIER	LOC119869838-VSTM2B	LOC119869838-VSTM2B	intergenic_region	LOC119869838-VSTM2B		n.122726701C>T
chr1	122856958	C	T	PASS	0/1	intergenic_region	MODIFIER	VSTM2B-LOC102154158	VSTM2B-LOC102154158	intergenic_region	VSTM2B-LOC102154158		n.122856958C>T
chr1	122876840	C	T	PASS	0/1	intergenic_region	MODIFIER	VSTM2B-LOC102154158	VSTM2B-LOC102154158	intergenic_region	VSTM2B-LOC102154158		n.122876840C>T
chr1	122918858	G	A	PASS	0/1	upstream_gene_variant	MODIFIER	LOC102154158	LOC102154158	transcript	XR_005354831.1	pseudogene	n.-4309C>T
chr1	122918858	G	A	PASS	0/1	upstream_gene_variant	MODIFIER	LOC102154158	LOC102154158	transcript	XR_005354832.1	pseudogene	n.-4309C>T
chr1	122918858	G	A	PASS	0/1	upstream_gene_variant	MODIFIER	LOC102154158	LOC102154158	transcript	XR_005354833.1	pseudogene	n.-4120C>T
chr1	122918858	G	A	PASS	0/1	downstream_gene_variant	MODIFIER	UQCRFS1	UQCRFS1	transcript	XM_038529554.1	protein_coding	c.*1078G>A
chr1	122918858	G	A	PASS	0/1	intergenic_region	MODIFIER	UQCRFS1-MIR578	UQCRFS1-MIR578	intergenic_region	UQCRFS1-MIR578		n.122918858G>A
chr1	122934692	CAA	C	PASS	0/1	intergenic_region	MODIFIER	UQCRFS1-MIR578	UQCRFS1-MIR578	intergenic_region	UQCRFS1-MIR578		n.122934693_122934694delAA
chr1	122980375	C	T	PASS	0/1	intergenic_region	MODIFIER	UQCRFS1-MIR578	UQCRFS1-MIR578	intergenic_region	UQCRFS1-MIR578		n.122980375C>T
chr1	123010774	C	CT	PASS	1/1	intergenic_region	MODIFIER	UQCRFS1-MIR578	UQCRFS1-MIR578	intergenic_region	UQCRFS1-MIR578		n.123010774_123010775insT
chr2	4601245	A	AGGG	PASS	0/1	intron_variant	MODIFIER	YME1L1	YME1L1	transcript	XM_038529733.1	protein_coding	c.1565-113_1565-112insCCC
chr2	4601245	A	AGGG	PASS	0/1	intron_variant	MODIFIER	YME1L1	YME1L1	transcript	XM_038529734.1	protein_coding	c.1412-113_1412-112insCCC
chr2	4601246	A	ATCCCTGGGTGGCGCAGTGGTTTAGCGCCTGCCTTTGGCCCAGGGCGCGATCCTGGAG	PASS	0/1	intron_variant	MODIFIER	YME1L1	YME1L1	transcript	XM_038529733.1	protein_coding	c.1565-114_1565-113insCTCCAGGATCGCGCCCTGGGCCAAAGGCAGGCGCTAAACCACTGCGCCACCCAGGGA
chr2	4601246	A	ATCCCTGGGTGGCGCAGTGGTTTAGCGCCTGCCTTTGGCCCAGGGCGCGATCCTGGAG	PASS	0/1	intron_variant	MODIFIER	YME1L1	YME1L1	transcript	XM_038529734.1	protein_coding	c.1412-114_1412-113insCTCCAGGATCGCGCCCTGGGCCAAAGGCAGGCGCTAAACCACTGCGCCACCCAGGGA
chr2	4974309	C	T	PASS	1/1	intron_variant	MODIFIER	APBB1IP	APBB1IP	transcript	XM_038529748.1	protein_coding	c.1378+282G>A
chr2	4974309	C	T	PASS	1/1	intron_variant	MODIFIER	LOC111091234	LOC111091234	transcript	XR_005355165.1	pseudogene	n.180+11129C>T
chr2	4974309	C	T	PASS	1/1	intron_variant	MODIFIER	APBB1IP	APBB1IP	transcript	XM_038529749.1	protein_coding	c.1378+282G>A
chr2	5718787	T	C	PASS	1/1	intergenic_region	MODIFIER	LOC106560082-GPR158	LOC106560082-GPR158	intergenic_region	LOC106560082-GPR158		n.5718787T>C
chr2	6057258	T	C	PASS	1/1	intron_variant	MODIFIER	GPR158	GPR158	transcript	XM_038529762.1	protein_coding	c.1009-61785A>G
chr2	6057258	T	C	PASS	1/1	intron_variant	MODIFIER	LOC111091242	LOC111091242	transcript	XR_005355168.1	pseudogene	n.279+24377T>C
chr2	6482121	GCGAT	G	PASS	0/1	intergenic_region	MODIFIER	PRTFDC1-LOC111094495	PRTFDC1-LOC111094495	intergenic_region	PRTFDC1-LOC111094495		n.6482122_6482125delCGAT
chr2	6971835	C	T	PASS	1/1	intron_variant	MODIFIER	KIAA1217	KIAA1217	transcript	XM_038529780.1	protein_coding	c.354+34738G>A
chr2	6971835	C	T	PASS	1/1	intron_variant	MODIFIER	KIAA1217	KIAA1217	transcript	XM_038529785.1	protein_coding	c.-97+15049G>A
chr2	6971835	C	T	PASS	1/1	intron_variant	MODIFIER	KIAA1217	KIAA1217	transcript	XM_038529774.1	protein_coding	c.114+34738G>A
chr2	6971835	C	T	PASS	1/1	intron_variant	MODIFIER	KIAA1217	KIAA1217	transcript	XM_038529775.1	protein_coding	c.114+34738G>A
chr2	6971835	C	T	PASS	1/1	intron_variant	MODIFIER	KIAA1217	KIAA1217	transcript	XM_038529777.1	protein_coding	c.114+34738G>A
chr2	6971835	C	T	PASS	1/1	intron_variant	MODIFIER	KIAA1217	KIAA1217	transcript	XM_038529779.1	protein_coding	c.114+34738G>A
chr2	6971835	C	T	PASS	1/1	intron_variant	MODIFIER	KIAA1217	KIAA1217	transcript	XM_038529782.1	protein_coding	c.114+34738G>A
chr2	6971835	C	T	PASS	1/1	intron_variant	MODIFIER	KIAA1217	KIAA1217	transcript	XM_038529783.1	protein_coding	c.114+34738G>A
chr2	6971835	C	T	PASS	1/1	intron_variant	MODIFIER	KIAA1217	KIAA1217	transcript	XM_038529776.1	protein_coding	c.114+34738G>A
chr2	6971835	C	T	PASS	1/1	intron_variant	MODIFIER	KIAA1217	KIAA1217	transcript	XM_038529781.1	protein_coding	c.114+34738G>A
chr2	6971835	C	T	PASS	1/1	intron_variant	MODIFIER	KIAA1217	KIAA1217	transcript	XM_038529792.1	protein_coding	c.114+34738G>A
chr2	6971835	C	T	PASS	1/1	intron_variant	MODIFIER	KIAA1217	KIAA1217	transcript	XM_038529793.1	protein_coding	c.114+34738G>A
chr2	6971835	C	T	PASS	1/1	intron_variant	MODIFIER	KIAA1217	KIAA1217	transcript	XM_038529794.1	protein_coding	c.114+34738G>A
chr2	6971835	C	T	PASS	1/1	intron_variant	MODIFIER	KIAA1217	KIAA1217	transcript	XM_038529796.1	protein_coding	c.114+34738G>A
chr2	6971835	C	T	PASS	1/1	intron_variant	MODIFIER	KIAA1217	KIAA1217	transcript	XM_038529795.1	protein_coding	c.114+34738G>A
chr2	8494740	C	G	PASS	1/1	intergenic_region	MODIFIER	LOC111091322_2-LOC102154358	LOC111091322_2-LOC102154358	intergenic_region	LOC111091322_2-LOC102154358		n.8494740C>G
chr2	8819034	G	A	PASS	1/1	intron_variant	MODIFIER	LOC111091332	LOC111091332	transcript	XR_005355185.1	pseudogene	n.168+46161G>A
chr2	9489796	C	T	PASS	1/1	downstream_gene_variant	MODIFIER	LOC119869979	LOC119869979	transcript	XR_005354928.1	pseudogene	n.*1371C>T
chr2	9489796	C	T	PASS	1/1	intergenic_region	MODIFIER	LOC119869979-LOC119876038	LOC119869979-LOC119876038	intergenic_region	LOC119869979-LOC119876038		n.9489796C>T
chr2	9782301	A	G	PASS	1/1	intron_variant	MODIFIER	NEBL	NEBL	transcript	XM_038529862.1	protein_coding	c.165-47540A>G
chr2	9782301	A	G	PASS	1/1	intron_variant	MODIFIER	NEBL	NEBL	transcript	XM_038529861.1	protein_coding	c.165-47540A>G
chr2	9809413	C	T	PASS	1/1	intron_variant	MODIFIER	NEBL	NEBL	transcript	XM_038529862.1	protein_coding	c.165-20428C>T
chr2	9809413	C	T	PASS	1/1	intron_variant	MODIFIER	NEBL	NEBL	transcript	XM_038529861.1	protein_coding	c.165-20428C>T
chr2	9838473	G	A	PASS	1/1	intron_variant	MODIFIER	NEBL	NEBL	transcript	XM_038529862.1	protein_coding	c.249+8548G>A
chr2	9838473	G	A	PASS	1/1	intron_variant	MODIFIER	NEBL	NEBL	transcript	XM_038529861.1	protein_coding	c.249+8548G>A
chr2	9844932	C	G	PASS	1/1	intron_variant	MODIFIER	NEBL	NEBL	transcript	XM_038529862.1	protein_coding	c.249+15007C>G
chr2	9844932	C	G	PASS	1/1	intron_variant	MODIFIER	NEBL	NEBL	transcript	XM_038529861.1	protein_coding	c.249+15007C>G
chr2	10117143	ACTTTT	A	PASS	1/1	intergenic_region	MODIFIER	NEBL-LOC111091340	NEBL-LOC111091340	intergenic_region	NEBL-LOC111091340		n.10117144_10117148delCTTTT
chr2	10391182	T	A	PASS	1/1	downstream_gene_variant	MODIFIER	LOC111091347	LOC111091347	transcript	XR_005354931.1	pseudogene	n.*1028T>A
chr2	10391182	T	A	PASS	1/1	intergenic_region	MODIFIER	LOC111091347-LOC111094503	LOC111091347-LOC111094503	intergenic_region	LOC111091347-LOC111094503		n.10391182T>A
chr2	12002617	G	A	PASS	1/1	intergenic_region	MODIFIER	MALRD1-LOC119871080	MALRD1-LOC119871080	intergenic_region	MALRD1-LOC119871080		n.12002617G>A
chr2	12471558	A	ATATATTCTGTTTGCTATTTTTAAAATACATAAACTTATAGTTAAGTT	QD2	0/1	intron_variant	MODIFIER	EPC1	EPC1	transcript	XM_038529867.1	protein_coding	c.154-58_154-57insTATATTCTGTTTGCTATTTTTAAAATACATAAACTTATAGTTAAGTT
chr2	12471558	A	ATATATTCTGTTTGCTATTTTTAAAATACATAAACTTATAGTTAAGTT	QD2	0/1	intron_variant	MODIFIER	EPC1	EPC1	transcript	XM_038529869.1	protein_coding	c.4-58_4-57insTATATTCTGTTTGCTATTTTTAAAATACATAAACTTATAGTTAAGTT
chr2	12471558	A	ATATATTCTGTTTGCTATTTTTAAAATACATAAACTTATAGTTAAGTT	QD2	0/1	intron_variant	MODIFIER	EPC1	EPC1	transcript	XR_005355199.1	pseudogene	n.154-58_154-57insTATATTCTGTTTGCTATTTTTAAAATACATAAACTTATAGTTAAGTT
chr2	12471558	A	ATATATTCTGTTTGCTATTTTTAAAATACATAAACTTATAGTTAAGTT	QD2	0/1	intron_variant	MODIFIER	EPC1	EPC1	transcript	XM_038529871.1	protein_coding	c.154-58_154-57insTATATTCTGTTTGCTATTTTTAAAATACATAAACTTATAGTTAAGTT
chr2	12471558	A	ATATATTCTGTTTGCTATTTTTAAAATACATAAACTTATAGTTAAGTT	QD2	0/1	intron_variant	MODIFIER	EPC1	EPC1	transcript	XM_038529868.1	protein_coding	c.154-58_154-57insTATATTCTGTTTGCTATTTTTAAAATACATAAACTTATAGTTAAGTT
chr2	12471558	A	ATATATTCTGTTTGCTATTTTTAAAATACATAAACTTATAGTTAAGTT	QD2	0/1	intron_variant	MODIFIER	EPC1	EPC1	transcript	XM_038529870.1	protein_coding	c.-60-58_-60-57insTATATTCTGTTTGCTATTTTTAAAATACATAAACTTATAGTTAAGTT
chr2	15629547	C	T	PASS	1/1	intron_variant	MODIFIER	MPP7	MPP7	transcript	XM_038529943.1	protein_coding	c.555+211698C>T
chr2	15629547	C	T	PASS	1/1	intron_variant	MODIFIER	LOC111091394	LOC111091394	transcript	XR_005355263.1	pseudogene	n.323+21C>T
chr2	15629547	C	T	PASS	1/1	intron_variant	MODIFIER	MPP7	MPP7	transcript	XM_038529944.1	protein_coding	c.555+211698C>T
chr2	15629547	C	T	PASS	1/1	intron_variant	MODIFIER	MPP7	MPP7	transcript	XM_038529945.1	protein_coding	c.555+211698C>T
chr2	15629547	C	T	PASS	1/1	intron_variant	MODIFIER	MPP7	MPP7	transcript	XM_038529946.1	protein_coding	c.555+211698C>T
chr2	15629547	C	T	PASS	1/1	intron_variant	MODIFIER	MPP7	MPP7	transcript	XM_038529947.1	protein_coding	c.555+211698C>T
chr2	15838185	C	T	PASS	1/1	intron_variant	MODIFIER	MPP7	MPP7	transcript	XM_038529943.1	protein_coding	c.556-130550C>T
chr2	15838185	C	T	PASS	1/1	intron_variant	MODIFIER	LOC119876056	LOC119876056	transcript	XR_005355246.1	pseudogene	n.164-20723C>T
chr2	15838185	C	T	PASS	1/1	intron_variant	MODIFIER	MPP7	MPP7	transcript	XM_038529944.1	protein_coding	c.556-130550C>T
chr2	15838185	C	T	PASS	1/1	intron_variant	MODIFIER	MPP7	MPP7	transcript	XM_038529945.1	protein_coding	c.556-130550C>T
chr2	15838185	C	T	PASS	1/1	intron_variant	MODIFIER	MPP7	MPP7	transcript	XM_038529946.1	protein_coding	c.556-130550C>T
chr2	15838185	C	T	PASS	1/1	intron_variant	MODIFIER	MPP7	MPP7	transcript	XM_038529947.1	protein_coding	c.556-130550C>T
chr2	16413023	T	G	PASS	1/1	upstream_gene_variant	MODIFIER	LOC119870089_2	LOC119870089_2	transcript	XM_038529949.1	protein_coding	c.-1982T>G
chr2	16413023	T	G	PASS	1/1	upstream_gene_variant	MODIFIER	LOC119870089_2	LOC119870089_2	transcript	XM_038529952.1	protein_coding	c.-1982T>G
chr2	16413023	T	G	PASS	1/1	upstream_gene_variant	MODIFIER	LOC119870089_2	LOC119870089_2	transcript	XM_038529950.1	protein_coding	c.-1982T>G
chr2	16413023	T	G	PASS	1/1	upstream_gene_variant	MODIFIER	LOC119870089_2	LOC119870089_2	transcript	XM_038529954.1	protein_coding	c.-1982T>G
chr2	16413023	T	G	PASS	1/1	upstream_gene_variant	MODIFIER	LOC119870089_2	LOC119870089_2	transcript	XM_038529953.1	protein_coding	c.-1982T>G
chr2	16413023	T	G	PASS	1/1	upstream_gene_variant	MODIFIER	LOC119870089_2	LOC119870089_2	transcript	XM_038529951.1	protein_coding	c.-1982T>G
chr2	16413023	T	G	PASS	1/1	intron_variant	MODIFIER	LOC119876057_2	LOC119876057_2	transcript	XR_005355247.1	pseudogene	n.659+750A>C
chr2	16413033	C	G	PASS	1/1	upstream_gene_variant	MODIFIER	LOC119870089_2	LOC119870089_2	transcript	XM_038529949.1	protein_coding	c.-1972C>G
chr2	16413033	C	G	PASS	1/1	upstream_gene_variant	MODIFIER	LOC119870089_2	LOC119870089_2	transcript	XM_038529952.1	protein_coding	c.-1972C>G
chr2	16413033	C	G	PASS	1/1	upstream_gene_variant	MODIFIER	LOC119870089_2	LOC119870089_2	transcript	XM_038529950.1	protein_coding	c.-1972C>G
chr2	16413033	C	G	PASS	1/1	upstream_gene_variant	MODIFIER	LOC119870089_2	LOC119870089_2	transcript	XM_038529954.1	protein_coding	c.-1972C>G
chr2	16413033	C	G	PASS	1/1	upstream_gene_variant	MODIFIER	LOC119870089_2	LOC119870089_2	transcript	XM_038529953.1	protein_coding	c.-1972C>G
chr2	16413033	C	G	PASS	1/1	upstream_gene_variant	MODIFIER	LOC119870089_2	LOC119870089_2	transcript	XM_038529951.1	protein_coding	c.-1972C>G
chr2	16413033	C	G	PASS	1/1	intron_variant	MODIFIER	LOC119876057_2	LOC119876057_2	transcript	XR_005355247.1	pseudogene	n.659+740G>C
chr2	16413038	T	G	PASS	1/1	upstream_gene_variant	MODIFIER	LOC119870089_2	LOC119870089_2	transcript	XM_038529949.1	protein_coding	c.-1967T>G
chr2	16413038	T	G	PASS	1/1	upstream_gene_variant	MODIFIER	LOC119870089_2	LOC119870089_2	transcript	XM_038529952.1	protein_coding	c.-1967T>G
chr2	16413038	T	G	PASS	1/1	upstream_gene_variant	MODIFIER	LOC119870089_2	LOC119870089_2	transcript	XM_038529950.1	protein_coding	c.-1967T>G
chr2	16413038	T	G	PASS	1/1	upstream_gene_variant	MODIFIER	LOC119870089_2	LOC119870089_2	transcript	XM_038529954.1	protein_coding	c.-1967T>G
chr2	16413038	T	G	PASS	1/1	upstream_gene_variant	MODIFIER	LOC119870089_2	LOC119870089_2	transcript	XM_038529953.1	protein_coding	c.-1967T>G
chr2	16413038	T	G	PASS	1/1	upstream_gene_variant	MODIFIER	LOC119870089_2	LOC119870089_2	transcript	XM_038529951.1	protein_coding	c.-1967T>G
chr2	16413038	T	G	PASS	1/1	intron_variant	MODIFIER	LOC119876057_2	LOC119876057_2	transcript	XR_005355247.1	pseudogene	n.659+735A>C
chr2	16413041	T	G	PASS	1/1	upstream_gene_variant	MODIFIER	LOC119870089_2	LOC119870089_2	transcript	XM_038529949.1	protein_coding	c.-1964T>G
chr2	16413041	T	G	PASS	1/1	upstream_gene_variant	MODIFIER	LOC119870089_2	LOC119870089_2	transcript	XM_038529952.1	protein_coding	c.-1964T>G
chr2	16413041	T	G	PASS	1/1	upstream_gene_variant	MODIFIER	LOC119870089_2	LOC119870089_2	transcript	XM_038529950.1	protein_coding	c.-1964T>G
chr2	16413041	T	G	PASS	1/1	upstream_gene_variant	MODIFIER	LOC119870089_2	LOC119870089_2	transcript	XM_038529954.1	protein_coding	c.-1964T>G
chr2	16413041	T	G	PASS	1/1	upstream_gene_variant	MODIFIER	LOC119870089_2	LOC119870089_2	transcript	XM_038529953.1	protein_coding	c.-1964T>G
chr2	16413041	T	G	PASS	1/1	upstream_gene_variant	MODIFIER	LOC119870089_2	LOC119870089_2	transcript	XM_038529951.1	protein_coding	c.-1964T>G
chr2	16413041	T	G	PASS	1/1	intron_variant	MODIFIER	LOC119876057_2	LOC119876057_2	transcript	XR_005355247.1	pseudogene	n.659+732A>C
chr2	17100884	T	G	PASS	1/1	downstream_gene_variant	MODIFIER	LOC119875760_2	LOC119875760_2	transcript	XR_005355238.1	pseudogene	n.*362T>G
chr2	17100884	T	G	PASS	1/1	downstream_gene_variant	MODIFIER	LOC119875760_2	LOC119875760_2	transcript	XR_005355235.1	pseudogene	n.*2017T>G
chr2	17100884	T	G	PASS	1/1	downstream_gene_variant	MODIFIER	LOC119875760_2	LOC119875760_2	transcript	XR_005355237.1	pseudogene	n.*1154T>G
chr2	17100884	T	G	PASS	1/1	downstream_gene_variant	MODIFIER	LOC119875760_2	LOC119875760_2	transcript	XR_005355239.1	pseudogene	n.*1157T>G
chr2	17100884	T	G	PASS	1/1	downstream_gene_variant	MODIFIER	LOC119875760_2	LOC119875760_2	transcript	XR_005355236.1	pseudogene	n.*2017T>G
chr2	17100884	T	G	PASS	1/1	intergenic_region	MODIFIER	LOC119875760_2-LOC119868843_1	LOC119875760_2-LOC119868843_1	intergenic_region	LOC119875760_2-LOC119868843_1		n.17100884T>G
chr2	18135584	C	T	PASS	1/1	upstream_gene_variant	MODIFIER	MRC1	MRC1	transcript	XM_038529987.1	protein_coding	c.-2292G>A
chr2	18135584	C	T	PASS	1/1	upstream_gene_variant	MODIFIER	MRC1	MRC1	transcript	XM_038529984.1	protein_coding	c.-2209G>A
chr2	18135584	C	T	PASS	1/1	upstream_gene_variant	MODIFIER	MRC1	MRC1	transcript	XM_038529985.1	protein_coding	c.-2140G>A
chr2	18135584	C	T	PASS	1/1	upstream_gene_variant	MODIFIER	MRC1	MRC1	transcript	XM_038529986.1	protein_coding	c.-2025G>A
chr2	18135584	C	T	PASS	1/1	intergenic_region	MODIFIER	MRC1-LOC111094515	MRC1-LOC111094515	intergenic_region	MRC1-LOC111094515		n.18135584C>T
chr2	18638274	ATCTG	A	PASS	1/1	intron_variant	MODIFIER	LOC119876061	LOC119876061	transcript	XR_005355272.1	pseudogene	n.472-1936_472-1933delCAGA
chr2	19169478	C	G	PASS	1/1	intron_variant	MODIFIER	RSU1	RSU1	transcript	XM_038530005.1	protein_coding	c.732-32811C>G
chr2	19169478	C	G	PASS	1/1	intron_variant	MODIFIER	RSU1	RSU1	transcript	XR_005355280.1	pseudogene	n.895-27368C>G
chr2	19169478	C	G	PASS	1/1	intron_variant	MODIFIER	RSU1	RSU1	transcript	XM_038530006.1	protein_coding	c.681-32811C>G
chr2	19169478	C	G	PASS	1/1	intron_variant	MODIFIER	RSU1	RSU1	transcript	XM_038530008.1	protein_coding	c.731+51334C>G
chr2	19169478	C	G	PASS	1/1	intron_variant	MODIFIER	RSU1	RSU1	transcript	XM_038530007.1	protein_coding	c.678-32811C>G
chr2	19181615	C	T	PASS	1/1	intron_variant	MODIFIER	RSU1	RSU1	transcript	XM_038530005.1	protein_coding	c.732-20674C>T
chr2	19181615	C	T	PASS	1/1	intron_variant	MODIFIER	RSU1	RSU1	transcript	XR_005355280.1	pseudogene	n.895-15231C>T
chr2	19181615	C	T	PASS	1/1	intron_variant	MODIFIER	RSU1	RSU1	transcript	XM_038530006.1	protein_coding	c.681-20674C>T
chr2	19181615	C	T	PASS	1/1	intron_variant	MODIFIER	RSU1	RSU1	transcript	XM_038530008.1	protein_coding	c.732-42050C>T
chr2	19181615	C	T	PASS	1/1	intron_variant	MODIFIER	RSU1	RSU1	transcript	XM_038530007.1	protein_coding	c.678-20674C>T
chr2	19880895	G	A	PASS	1/1	intergenic_region	MODIFIER	LOC111091466-MINDY3	LOC111091466-MINDY3	intergenic_region	LOC111091466-MINDY3		n.19880895G>A
chr2	19920855	T	A	PASS	1/1	intron_variant	MODIFIER	MINDY3	MINDY3	transcript	XM_038530012.1	protein_coding	c.730+4370T>A
chr2	19920855	T	A	PASS	1/1	intron_variant	MODIFIER	MINDY3	MINDY3	transcript	XM_038530013.1	protein_coding	c.730+4370T>A
chr2	19920855	T	A	PASS	1/1	intron_variant	MODIFIER	MINDY3	MINDY3	transcript	XM_038530015.1	protein_coding	c.211+4370T>A
chr2	19920855	T	A	PASS	1/1	intron_variant	MODIFIER	MINDY3	MINDY3	transcript	XM_038530014.1	protein_coding	c.211+4370T>A
chr2	20082722	C	A	PASS	1/1	intron_variant	MODIFIER	ITGA8	ITGA8	transcript	XM_038530016.1	protein_coding	c.946-1283C>A
chr2	20260932	C	T	PASS	1/1	downstream_gene_variant	MODIFIER	LOC102154598	LOC102154598	transcript	XR_005354941.1	pseudogene	n.*4052G>A
chr2	20260932	C	T	PASS	1/1	downstream_gene_variant	MODIFIER	LOC102154598	LOC102154598	transcript	XR_005354944.1	pseudogene	n.*4052G>A
chr2	20260932	C	T	PASS	1/1	intergenic_region	MODIFIER	ITGA8-LOC102154598	ITGA8-LOC102154598	intergenic_region	ITGA8-LOC102154598		n.20260932C>T
chr2	21121549	C	T	PASS	1/1	intron_variant	MODIFIER	FRMD4A	FRMD4A	transcript	XM_038530061.1	protein_coding	c.-119+18028C>T
chr2	21121549	C	T	PASS	1/1	intron_variant	MODIFIER	FRMD4A	FRMD4A	transcript	XM_038530064.1	protein_coding	c.-11+18028C>T
chr2	21278894	A	G	PASS	1/1	intron_variant	MODIFIER	FRMD4A	FRMD4A	transcript	XM_038530061.1	protein_coding	c.156+65504A>G
chr2	21278894	A	G	PASS	1/1	intron_variant	MODIFIER	FRMD4A	FRMD4A	transcript	XM_038530064.1	protein_coding	c.102+65504A>G
chr2	21278894	A	G	PASS	1/1	intron_variant	MODIFIER	FRMD4A	FRMD4A	transcript	XM_038530066.1	protein_coding	c.102+65504A>G
chr2	21278894	A	G	PASS	1/1	intron_variant	MODIFIER	FRMD4A	FRMD4A	transcript	XM_038530065.1	protein_coding	c.102+65504A>G
chr2	21598211	G	A	PASS	1/1	intron_variant	MODIFIER	FRMD4A	FRMD4A	transcript	XM_038530060.1	protein_coding	c.160-35654G>A
chr2	21598211	G	A	PASS	1/1	intron_variant	MODIFIER	FRMD4A	FRMD4A	transcript	XM_038530061.1	protein_coding	c.157-35654G>A
chr2	21598211	G	A	PASS	1/1	intron_variant	MODIFIER	FRMD4A	FRMD4A	transcript	XM_038530064.1	protein_coding	c.103-35654G>A
chr2	21598211	G	A	PASS	1/1	intron_variant	MODIFIER	FRMD4A	FRMD4A	transcript	XM_038530066.1	protein_coding	c.103-35654G>A
chr2	21598211	G	A	PASS	1/1	intron_variant	MODIFIER	FRMD4A	FRMD4A	transcript	XM_038530065.1	protein_coding	c.103-35654G>A
chr2	21598211	G	A	PASS	1/1	intron_variant	MODIFIER	FRMD4A	FRMD4A	transcript	XM_038530070.1	protein_coding	c.34-35654G>A
chr2	21598211	G	A	PASS	1/1	intron_variant	MODIFIER	FRMD4A	FRMD4A	transcript	XM_038530068.1	protein_coding	c.67-35654G>A
chr2	21598211	G	A	PASS	1/1	intron_variant	MODIFIER	FRMD4A	FRMD4A	transcript	XM_038530067.1	protein_coding	c.94-35654G>A
chr2	21598211	G	A	PASS	1/1	intron_variant	MODIFIER	FRMD4A	FRMD4A	transcript	XM_038530069.1	protein_coding	c.94-35654G>A
chr2	21598211	G	A	PASS	1/1	intron_variant	MODIFIER	FRMD4A	FRMD4A	transcript	XM_038530062.1	protein_coding	c.160-35654G>A
chr2	21598211	G	A	PASS	1/1	intron_variant	MODIFIER	FRMD4A	FRMD4A	transcript	XM_038530063.1	protein_coding	c.160-35654G>A
chr2	22155584	G	T	PASS	1/1	intron_variant	MODIFIER	LOC478000	LOC478000	transcript	NM_001253720.1	protein_coding	c.75+1479G>T
chr2	22155585	G	T	PASS	1/1	intron_variant	MODIFIER	LOC478000	LOC478000	transcript	NM_001253720.1	protein_coding	c.75+1480G>T
chr2	22401692	A	T	PASS	1/1	upstream_gene_variant	MODIFIER	MCM10	MCM10	transcript	XM_038530095.1	protein_coding	c.-1179T>A
chr2	22401692	A	T	PASS	1/1	upstream_gene_variant	MODIFIER	MCM10	MCM10	transcript	XM_038530101.1	protein_coding	c.-1179T>A
chr2	22401692	A	T	PASS	1/1	upstream_gene_variant	MODIFIER	MCM10	MCM10	transcript	XM_038530096.1	protein_coding	c.-1179T>A
chr2	22401692	A	T	PASS	1/1	upstream_gene_variant	MODIFIER	MCM10	MCM10	transcript	XM_038530100.1	protein_coding	c.-1179T>A
chr2	22401692	A	T	PASS	1/1	upstream_gene_variant	MODIFIER	MCM10	MCM10	transcript	XR_005355300.1	pseudogene	n.-1018T>A
chr2	22401692	A	T	PASS	1/1	upstream_gene_variant	MODIFIER	MCM10	MCM10	transcript	XR_005355301.1	pseudogene	n.-1018T>A
chr2	22401692	A	T	PASS	1/1	upstream_gene_variant	MODIFIER	MCM10	MCM10	transcript	XM_038530099.1	protein_coding	c.-1179T>A
chr2	22401692	A	T	PASS	1/1	upstream_gene_variant	MODIFIER	MCM10	MCM10	transcript	XM_038530097.1	protein_coding	c.-2363T>A
chr2	22401692	A	T	PASS	1/1	upstream_gene_variant	MODIFIER	MCM10	MCM10	transcript	XM_038530098.1	protein_coding	c.-1272T>A
chr2	22401692	A	T	PASS	1/1	upstream_gene_variant	MODIFIER	MCM10	MCM10	transcript	XM_038530103.1	protein_coding	c.-1179T>A
chr2	22401692	A	T	PASS	1/1	upstream_gene_variant	MODIFIER	MCM10	MCM10	transcript	XM_038530102.1	protein_coding	c.-1179T>A
chr2	22401692	A	T	PASS	1/1	upstream_gene_variant	MODIFIER	MCM10	MCM10	transcript	XM_038530104.1	protein_coding	c.-1179T>A
chr2	22401692	A	T	PASS	1/1	intergenic_region	MODIFIER	MCM10-OPTN	MCM10-OPTN	intergenic_region	MCM10-OPTN		n.22401692A>T
chr2	22740623	C	T	PASS	1/1	3_prime_UTR_variant	MODIFIER	CAMK1D	CAMK1D	transcript	XM_038530114.1	protein_coding	c.*2891G>A
chr2	22740623	C	T	PASS	1/1	3_prime_UTR_variant	MODIFIER	CAMK1D	CAMK1D	transcript	XM_038530116.1	protein_coding	c.*2891G>A
chr2	22740623	C	T	PASS	1/1	3_prime_UTR_variant	MODIFIER	CAMK1D	CAMK1D	transcript	XM_038530115.1	protein_coding	c.*2985G>A
chr2	22959100	C	A	PASS	1/1	intron_variant	MODIFIER	CAMK1D	CAMK1D	transcript	XM_038530114.1	protein_coding	c.225-47260G>T
chr2	22959100	C	A	PASS	1/1	intron_variant	MODIFIER	CAMK1D	CAMK1D	transcript	XM_038530115.1	protein_coding	c.225-47260G>T
chr2	24155432	G	GC	PASS	0/1	intron_variant	MODIFIER	CELF2	CELF2	transcript	XM_038530144.1	protein_coding	c.369+13505_369+13506insG
chr2	24155432	G	GC	PASS	0/1	intron_variant	MODIFIER	CELF2	CELF2	transcript	XM_038530142.1	protein_coding	c.261+13505_261+13506insG
chr2	24155432	G	GC	PASS	0/1	intron_variant	MODIFIER	CELF2	CELF2	transcript	XM_038530143.1	protein_coding	c.261+13505_261+13506insG
chr2	24155432	G	GC	PASS	0/1	intron_variant	MODIFIER	CELF2	CELF2	transcript	XM_038530153.1	protein_coding	c.261+13505_261+13506insG
chr2	24155432	G	GC	PASS	0/1	intron_variant	MODIFIER	CELF2	CELF2	transcript	XM_038530151.1	protein_coding	c.261+13505_261+13506insG
chr2	24155432	G	GC	PASS	0/1	intron_variant	MODIFIER	CELF2	CELF2	transcript	XM_038530150.1	protein_coding	c.288+13505_288+13506insG
chr2	24155432	G	GC	PASS	0/1	intron_variant	MODIFIER	CELF2	CELF2	transcript	XM_038530146.1	protein_coding	c.354+13505_354+13506insG
chr2	24155432	G	GC	PASS	0/1	intron_variant	MODIFIER	CELF2	CELF2	transcript	XM_038530147.1	protein_coding	c.354+13505_354+13506insG
chr2	24155432	G	GC	PASS	0/1	intron_variant	MODIFIER	CELF2	CELF2	transcript	XM_038530149.1	protein_coding	c.354+13505_354+13506insG
chr2	24155432	G	GC	PASS	0/1	intron_variant	MODIFIER	CELF2	CELF2	transcript	XM_038530148.1	protein_coding	c.333+13505_333+13506insG
chr2	24155432	G	GC	PASS	0/1	intron_variant	MODIFIER	CELF2	CELF2	transcript	XM_038530152.1	protein_coding	c.261+13505_261+13506insG
chr2	24872347	G	C	PASS	0/1	upstream_gene_variant	MODIFIER	CELF2	CELF2	transcript	XM_038530152.1	protein_coding	c.-208C>G
chr2	24872347	G	C	PASS	0/1	intergenic_region	MODIFIER	CELF2-LOC119870610	CELF2-LOC119870610	intergenic_region	CELF2-LOC119870610		n.24872347G>C
chr2	24872348	A	T	PASS	0/1	upstream_gene_variant	MODIFIER	CELF2	CELF2	transcript	XM_038530152.1	protein_coding	c.-209T>A
chr2	24872348	A	T	PASS	0/1	intergenic_region	MODIFIER	CELF2-LOC119870610	CELF2-LOC119870610	intergenic_region	CELF2-LOC119870610		n.24872348A>T
chr2	24872353	G	C	PASS	0/1	upstream_gene_variant	MODIFIER	CELF2	CELF2	transcript	XM_038530152.1	protein_coding	c.-214C>G
chr2	24872353	G	C	PASS	0/1	intergenic_region	MODIFIER	CELF2-LOC119870610	CELF2-LOC119870610	intergenic_region	CELF2-LOC119870610		n.24872353G>C
chr2	24872370	G	C	PASS	0/1	upstream_gene_variant	MODIFIER	CELF2	CELF2	transcript	XM_038530152.1	protein_coding	c.-231C>G
chr2	24872370	G	C	PASS	0/1	intergenic_region	MODIFIER	CELF2-LOC119870610	CELF2-LOC119870610	intergenic_region	CELF2-LOC119870610		n.24872370G>C
chr2	26187065	TG	T	PASS	0/1	intergenic_region	MODIFIER	LOC119870627-LOC119870070	LOC119870627-LOC119870070	intergenic_region	LOC119870627-LOC119870070		n.26187066delG
chr2	28219878	T	A	PASS	0/1	intergenic_region	MODIFIER	LOC111094539-LOC102154159	LOC111094539-LOC102154159	intergenic_region	LOC111094539-LOC102154159		n.28219878T>A
chr2	29694815	C	T	PASS	0/1	upstream_gene_variant	MODIFIER	AKR1C3	AKR1C3	transcript	NM_001012344.1	protein_coding	c.-1931C>T
chr2	29694815	C	T	PASS	0/1	intergenic_region	MODIFIER	LOC119870172_2-AKR1C3	LOC119870172_2-AKR1C3	intergenic_region	LOC119870172_2-AKR1C3		n.29694815C>T
chr2	30203404	T	C	PASS	0/1	intergenic_region	MODIFIER	LOC111094549-LOC119869995	LOC111094549-LOC119869995	intergenic_region	LOC111094549-LOC119869995		n.30203404T>C
chr2	31229174	G	A	PASS	0/1	intron_variant	MODIFIER	PITRM1	PITRM1	transcript	XM_038530213.1	protein_coding	c.785+2909G>A
chr2	31229174	G	A	PASS	0/1	intron_variant	MODIFIER	PITRM1	PITRM1	transcript	XM_038530214.1	protein_coding	c.185+2909G>A
chr2	31972551	A	T	PASS	0/1	intergenic_region	MODIFIER	LOC111094570-LOC106560148	LOC111094570-LOC106560148	intergenic_region	LOC111094570-LOC106560148		n.31972551A>T
chr2	32142328	A	C	PASS	0/1	intergenic_region	MODIFIER	LOC106560148-TRNAS-AGA0	LOC106560148-TRNAS-AGA0	intergenic_region	LOC106560148-TRNAS-AGA0		n.32142328A>C
chr2	32263491	C	T	PASS	0/1	intergenic_region	MODIFIER	LOC106560148-TRNAS-AGA0	LOC106560148-TRNAS-AGA0	intergenic_region	LOC106560148-TRNAS-AGA0		n.32263491C>T
chr2	32304581	T	TCATC	PASS	0/1	intergenic_region	MODIFIER	LOC106560148-TRNAS-AGA0	LOC106560148-TRNAS-AGA0	intergenic_region	LOC106560148-TRNAS-AGA0		n.32304581_32304582insCATC
chr2	32304582	G	C	PASS	0/1	intergenic_region	MODIFIER	LOC106560148-TRNAS-AGA0	LOC106560148-TRNAS-AGA0	intergenic_region	LOC106560148-TRNAS-AGA0		n.32304582G>C
chr2	32360042	T	C	PASS	0/1	intergenic_region	MODIFIER	TRNAS-AGA0-LOC111094589	TRNAS-AGA0-LOC111094589	intergenic_region	TRNAS-AGA0-LOC111094589		n.32360042T>C
chr2	32377038	C	T	PASS	0/1	intron_variant	MODIFIER	LOC111094589	LOC111094589	transcript	XR_005354977.1	pseudogene	n.455+107C>T
chr2	32377038	C	T	PASS	0/1	intron_variant	MODIFIER	LOC111094589	LOC111094589	transcript	XR_005354978.1	pseudogene	n.455+107C>T
chr2	32377038	C	T	PASS	0/1	intron_variant	MODIFIER	LOC111094589	LOC111094589	transcript	XR_005354979.1	pseudogene	n.289+107C>T
chr2	32385397	G	A	PASS	0/1	intron_variant	MODIFIER	LOC111094589	LOC111094589	transcript	XR_005354977.1	pseudogene	n.788+4780G>A
chr2	32385397	G	A	PASS	0/1	intron_variant	MODIFIER	LOC111094589	LOC111094589	transcript	XR_005354978.1	pseudogene	n.789-659G>A
chr2	32385397	G	A	PASS	0/1	intron_variant	MODIFIER	LOC111094589	LOC111094589	transcript	XR_005354979.1	pseudogene	n.622+4780G>A
chr2	32423994	A	T	PASS	0/1	intergenic_region	MODIFIER	LOC111094589-ADARB2	LOC111094589-ADARB2	intergenic_region	LOC111094589-ADARB2		n.32423994A>T
chr2	32461353	T	G	PASS	0/1	intergenic_region	MODIFIER	LOC111094589-ADARB2	LOC111094589-ADARB2	intergenic_region	LOC111094589-ADARB2		n.32461353T>G
chr2	32496896	C	T	PASS	0/1	intergenic_region	MODIFIER	LOC111094589-ADARB2	LOC111094589-ADARB2	intergenic_region	LOC111094589-ADARB2		n.32496896C>T
chr2	32535187	C	T	PASS	0/1	intergenic_region	MODIFIER	LOC111094589-ADARB2	LOC111094589-ADARB2	intergenic_region	LOC111094589-ADARB2		n.32535187C>T
chr2	32567876	C	T	PASS	0/1	upstream_gene_variant	MODIFIER	ADARB2	ADARB2	transcript	XM_038530219.1	protein_coding	c.-653C>T
chr2	32567876	C	T	PASS	0/1	intergenic_region	MODIFIER	LOC111094589-ADARB2	LOC111094589-ADARB2	intergenic_region	LOC111094589-ADARB2		n.32567876C>T
chr2	32606596	C	A	PASS	0/1	intron_variant	MODIFIER	ADARB2	ADARB2	transcript	XM_038530219.1	protein_coding	c.100+37968C>A
chr2	32647332	G	A	PASS	0/1	intron_variant	MODIFIER	ADARB2	ADARB2	transcript	XM_038530219.1	protein_coding	c.100+78704G>A
chr2	32657810	G	A	PASS	0/1	intron_variant	MODIFIER	ADARB2	ADARB2	transcript	XM_038530219.1	protein_coding	c.100+89182G>A
chr2	32708731	G	A	PASS	0/1	intron_variant	MODIFIER	ADARB2	ADARB2	transcript	XM_038530219.1	protein_coding	c.101-104647G>A
chr2	32714354	C	T	PASS	0/1	intron_variant	MODIFIER	ADARB2	ADARB2	transcript	XM_038530219.1	protein_coding	c.101-99024C>T
chr2	32736372	C	T	PASS	0/1	intron_variant	MODIFIER	ADARB2	ADARB2	transcript	XM_038530219.1	protein_coding	c.101-77006C>T
chr2	32795919	G	T	PASS	0/1	intron_variant	MODIFIER	ADARB2	ADARB2	transcript	XM_038530219.1	protein_coding	c.101-17459G>T
chr2	32797032	C	A	PASS	0/1	intron_variant	MODIFIER	ADARB2	ADARB2	transcript	XM_038530219.1	protein_coding	c.101-16346C>A
chr2	32799278	C	T	PASS	0/1	intron_variant	MODIFIER	ADARB2	ADARB2	transcript	XM_038530219.1	protein_coding	c.101-14100C>T
chr2	32939183	A	T	PASS	0/1	intron_variant	MODIFIER	WDR37	WDR37	transcript	XM_038530220.1	protein_coding	c.1109+4541T>A
chr2	32939183	A	T	PASS	0/1	intron_variant	MODIFIER	WDR37	WDR37	transcript	XM_038530223.1	protein_coding	c.1109+4541T>A
chr2	32939183	A	T	PASS	0/1	intron_variant	MODIFIER	WDR37	WDR37	transcript	XM_038530221.1	protein_coding	c.1109+4541T>A
chr2	32939183	A	T	PASS	0/1	intron_variant	MODIFIER	WDR37	WDR37	transcript	XM_038530222.1	protein_coding	c.1106+4541T>A
chr2	33078227	C	T	PASS	0/1	upstream_gene_variant	MODIFIER	LARP4B	LARP4B	transcript	XM_038530230.1	protein_coding	c.-3823C>T
chr2	33078227	C	T	PASS	0/1	upstream_gene_variant	MODIFIER	LARP4B	LARP4B	transcript	XM_038530229.1	protein_coding	c.-4021C>T
chr2	33078227	C	T	PASS	0/1	upstream_gene_variant	MODIFIER	LARP4B	LARP4B	transcript	XM_038530231.1	protein_coding	c.-4961C>T
chr2	33078227	C	T	PASS	0/1	intergenic_region	MODIFIER	GTPBP4-LARP4B	GTPBP4-LARP4B	intergenic_region	GTPBP4-LARP4B		n.33078227C>T
chr2	33085349	A	G	PASS	0/1	intron_variant	MODIFIER	LARP4B	LARP4B	transcript	XM_038530230.1	protein_coding	c.-55+3354A>G
chr2	33085349	A	G	PASS	0/1	intron_variant	MODIFIER	LARP4B	LARP4B	transcript	XM_038530229.1	protein_coding	c.-55+3156A>G
chr2	33085349	A	G	PASS	0/1	intron_variant	MODIFIER	LARP4B	LARP4B	transcript	XM_038530231.1	protein_coding	c.-55+2216A>G
chr2	34045089	G	A	PASS	0/1	downstream_gene_variant	MODIFIER	LOC111091842	LOC111091842	transcript	XR_005355410.1	pseudogene	n.*4796C>T
chr2	34045089	G	A	PASS	0/1	intron_variant	MODIFIER	CXXC5	CXXC5	transcript	XM_038530300.1	protein_coding	c.-170+10042G>A
chr2	34045089	G	A	PASS	0/1	intron_variant	MODIFIER	CXXC5	CXXC5	transcript	XM_038530303.1	protein_coding	c.-169-14965G>A
chr2	34045089	G	A	PASS	0/1	intron_variant	MODIFIER	CXXC5	CXXC5	transcript	XM_038530304.1	protein_coding	c.-169-14965G>A
chr2	34157804	C	CTG	PASS	0/1	upstream_gene_variant	MODIFIER	PSD2	PSD2	transcript	XM_038530308.1	protein_coding	c.-1419_-1418insTG
chr2	34157804	C	CTG	PASS	0/1	upstream_gene_variant	MODIFIER	PSD2	PSD2	transcript	XM_038530309.1	protein_coding	c.-1808_-1807insTG
chr2	34157804	C	CTG	PASS	0/1	intron_variant	MODIFIER	LOC102153686	LOC102153686	transcript	XR_005355412.1	pseudogene	n.516-278_516-277insCA
chr2	34157804	C	CTG	PASS	0/1	intron_variant	MODIFIER	PSD2	PSD2	transcript	XM_038530310.1	protein_coding	c.-51-14574_-51-14573insTG
chr2	34157804	C	CTG	PASS	0/1	intron_variant	MODIFIER	PSD2	PSD2	transcript	XM_038530307.1	protein_coding	c.54+5865_54+5866insTG
chr2	35502417	T	TG	PASS	0/1	3_prime_UTR_variant	MODIFIER	LOC100685940	LOC100685940	transcript	XM_038530436.1	protein_coding	c.*12_*13insG
chr2	35502417	T	TG	PASS	0/1	upstream_gene_variant	MODIFIER	LOC111092022	LOC111092022	transcript	XM_038530451.1	protein_coding	c.-1737_-1736insG
chr2	35502417	T	TG	PASS	0/1	intron_variant	MODIFIER	LOC478038	LOC478038	transcript	XM_038530434.1	protein_coding	c.3+53692_3+53693insG
chr2	35502417	T	TG	PASS	0/1	intron_variant	MODIFIER	LOC478038	LOC478038	transcript	XM_038530435.1	protein_coding	c.3+53692_3+53693insG
chr2	35502417	T	TG	PASS	0/1	intron_variant	MODIFIER	LOC478038	LOC478038	transcript	XM_038530405.1	protein_coding	c.2433+35931_2433+35932insG
chr2	35502417	T	TG	PASS	0/1	intron_variant	MODIFIER	LOC478038	LOC478038	transcript	XM_038530409.1	protein_coding	c.2430+20690_2430+20691insG
chr2	35502417	T	TG	PASS	0/1	intron_variant	MODIFIER	LOC478038	LOC478038	transcript	XM_038530413.1	protein_coding	c.2427+44683_2427+44684insG
chr2	35502417	T	TG	PASS	0/1	intron_variant	MODIFIER	LOC478038	LOC478038	transcript	XM_038530406.1	protein_coding	c.2433+35931_2433+35932insG
chr2	35502417	T	TG	PASS	0/1	intron_variant	MODIFIER	LOC478038	LOC478038	transcript	XM_038530410.1	protein_coding	c.2430+20690_2430+20691insG
chr2	35502417	T	TG	PASS	0/1	intron_variant	MODIFIER	LOC478038	LOC478038	transcript	XM_038530412.1	protein_coding	c.2430+30817_2430+30818insG
chr2	35502417	T	TG	PASS	0/1	intron_variant	MODIFIER	LOC478038	LOC478038	transcript	XM_038530431.1	protein_coding	c.42+28173_42+28174insG
chr2	35502417	T	TG	PASS	0/1	intron_variant	MODIFIER	LOC478038	LOC478038	transcript	XM_038530417.1	protein_coding	c.2421+4813_2421+4814insG
chr2	35502417	T	TG	PASS	0/1	intron_variant	MODIFIER	LOC478038	LOC478038	transcript	XM_038530421.1	protein_coding	c.2415+15325_2415+15326insG
chr2	35502417	T	TG	PASS	0/1	intron_variant	MODIFIER	LOC478038	LOC478038	transcript	XM_038530414.1	protein_coding	c.2427+10570_2427+10571insG
chr2	35502417	T	TG	PASS	0/1	intron_variant	MODIFIER	LOC478038	LOC478038	transcript	XM_038530423.1	protein_coding	c.2236+4998_2236+4999insG
chr2	35796105	T	TAC	PASS	1/1	downstream_gene_variant	MODIFIER	LOC119870212	LOC119870212	transcript	XR_005355466.1	pseudogene	n.*4881_*4882insGT
chr2	35796105	T	TAC	PASS	1/1	intergenic_region	MODIFIER	ARAP3-LOC119870212	ARAP3-LOC119870212	intergenic_region	ARAP3-LOC119870212		n.35796105_35796106insAC
chr2	38214688	C	T	PASS	0/1	intron_variant	MODIFIER	KCTD16	KCTD16	transcript	XM_038530499.1	protein_coding	c.833-115589C>T
chr2	38214688	C	T	PASS	0/1	intron_variant	MODIFIER	KCTD16	KCTD16	transcript	XM_038530502.1	protein_coding	c.833-115589C>T
chr2	38214688	C	T	PASS	0/1	intron_variant	MODIFIER	KCTD16	KCTD16	transcript	XM_038530500.1	protein_coding	c.833-115589C>T
chr2	38214688	C	T	PASS	0/1	intron_variant	MODIFIER	KCTD16	KCTD16	transcript	XM_038530501.1	protein_coding	c.833-115589C>T
chr2	38453820	A	G	PASS	0/1	intergenic_region	MODIFIER	KCTD16-LOC111094606	KCTD16-LOC111094606	intergenic_region	KCTD16-LOC111094606		n.38453820A>G
chr2	39352881	T	C	PASS	0/1	intergenic_region	MODIFIER	LOC100686019-PRELID2	LOC100686019-PRELID2	intergenic_region	LOC100686019-PRELID2		n.39352881T>C
chr2	39502184	C	T	PASS	0/1	upstream_gene_variant	MODIFIER	GRXCR2	GRXCR2	transcript	XM_038530513.1	protein_coding	c.-1983G>A
chr2	39502184	C	T	PASS	0/1	intergenic_region	MODIFIER	GRXCR2-LOC111092093_2	GRXCR2-LOC111092093_2	intergenic_region	GRXCR2-LOC111092093_2		n.39502184C>T
chr2	39666074	G	A	PASS	0/1	missense_variant	MODERATE	SH3RF2	SH3RF2	transcript	XM_038530508.1	protein_coding	c.1798G>A	p.Asp600Asn
chr2	39666074	G	A	PASS	0/1	missense_variant	MODERATE	SH3RF2	SH3RF2	transcript	XM_038530510.1	protein_coding	c.1798G>A	p.Asp600Asn
chr2	39666074	G	A	PASS	0/1	missense_variant	MODERATE	SH3RF2	SH3RF2	transcript	XM_038530509.1	protein_coding	c.1798G>A	p.Asp600Asn
chr2	39666074	G	A	PASS	0/1	missense_variant	MODERATE	SH3RF2	SH3RF2	transcript	XM_038530511.1	protein_coding	c.1780G>A	p.Asp594Asn
chr2	39666074	G	A	PASS	0/1	missense_variant	MODERATE	SH3RF2	SH3RF2	transcript	XM_038530512.1	protein_coding	c.1627G>A	p.Asp543Asn
chr2	39666074	G	A	PASS	0/1	downstream_gene_variant	MODIFIER	LOC111092096	LOC111092096	transcript	XR_005355498.1	pseudogene	n.*751C>T
chr2	39666074	G	A	PASS	0/1	downstream_gene_variant	MODIFIER	LOC111092096	LOC111092096	transcript	XR_005355499.1	pseudogene	n.*751C>T
chr2	39666074	G	A	PASS	0/1	non_coding_transcript_exon_variant	MODIFIER	SH3RF2	SH3RF2	transcript	XR_005355496.1	pseudogene	n.2058G>A
chr2	43798727	T	C	PASS	0/1	intron_variant	MODIFIER	LOC106557902	LOC106557902	transcript	XR_005355540.1	pseudogene	n.200+139559T>C
chr2	45159499	C	T	PASS	0/1	intron_variant	MODIFIER	PDE4D	PDE4D	transcript	XM_038530650.1	protein_coding	c.808+66479G>A
chr2	45159499	C	T	PASS	0/1	intron_variant	MODIFIER	PDE4D	PDE4D	transcript	XM_038530662.1	protein_coding	c.418+66479G>A
chr2	45159499	C	T	PASS	0/1	intron_variant	MODIFIER	PDE4D	PDE4D	transcript	XM_038530665.1	protein_coding	c.304+66479G>A
chr2	45159499	C	T	PASS	0/1	intron_variant	MODIFIER	PDE4D	PDE4D	transcript	XM_038530661.1	protein_coding	c.442+66479G>A
chr2	45159499	C	T	PASS	0/1	intron_variant	MODIFIER	PDE4D	PDE4D	transcript	XM_038530660.1	protein_coding	c.478+66479G>A
chr2	45159499	C	T	PASS	0/1	intron_variant	MODIFIER	PDE4D	PDE4D	transcript	XM_038530664.1	protein_coding	c.400+66479G>A
chr2	45159499	C	T	PASS	0/1	intron_variant	MODIFIER	PDE4D	PDE4D	transcript	XM_038530663.1	protein_coding	c.409+66479G>A
chr2	45159499	C	T	PASS	0/1	intron_variant	MODIFIER	PDE4D	PDE4D	transcript	XM_038530658.1	protein_coding	c.619+66479G>A
chr2	45159499	C	T	PASS	0/1	intron_variant	MODIFIER	PDE4D	PDE4D	transcript	XM_038530659.1	protein_coding	c.529+66479G>A
chr2	45159499	C	T	PASS	0/1	intron_variant	MODIFIER	PDE4D	PDE4D	transcript	XM_038530657.1	protein_coding	c.625+66479G>A
chr2	45159499	C	T	PASS	0/1	intron_variant	MODIFIER	PDE4D	PDE4D	transcript	XM_038530655.1	protein_coding	c.625+66479G>A
chr2	45159499	C	T	PASS	0/1	intron_variant	MODIFIER	PDE4D	PDE4D	transcript	XM_038530656.1	protein_coding	c.625+66479G>A
chr2	45159499	C	T	PASS	0/1	intron_variant	MODIFIER	PDE4D	PDE4D	transcript	XM_038530651.1	protein_coding	c.625+66479G>A
chr2	45159499	C	T	PASS	0/1	intron_variant	MODIFIER	PDE4D	PDE4D	transcript	XM_038530652.1	protein_coding	c.625+66479G>A
chr2	45159499	C	T	PASS	0/1	intron_variant	MODIFIER	PDE4D	PDE4D	transcript	XM_038530653.1	protein_coding	c.625+66479G>A
chr2	45159499	C	T	PASS	0/1	intron_variant	MODIFIER	PDE4D	PDE4D	transcript	XM_038530654.1	protein_coding	c.625+66479G>A
chr2	45159499	C	T	PASS	0/1	intron_variant	MODIFIER	PDE4D	PDE4D	transcript	XM_038530676.1	protein_coding	c.625+66479G>A
chr2	46894373	T	C	PASS	0/1	downstream_gene_variant	MODIFIER	NDUFAF2	NDUFAF2	transcript	XM_038530687.1	protein_coding	c.*1907T>C
chr2	46894373	T	C	PASS	0/1	downstream_gene_variant	MODIFIER	SMIM15	SMIM15	transcript	XM_038530688.1	protein_coding	c.*4729A>G
chr2	46894373	T	C	PASS	0/1	downstream_gene_variant	MODIFIER	SMIM15	SMIM15	transcript	XM_038530689.1	protein_coding	c.*4729A>G
chr2	46894373	T	C	PASS	0/1	downstream_gene_variant	MODIFIER	SMIM15	SMIM15	transcript	XM_038530692.1	protein_coding	c.*4729A>G
chr2	46894373	T	C	PASS	0/1	downstream_gene_variant	MODIFIER	SMIM15	SMIM15	transcript	XM_038530691.1	protein_coding	c.*4729A>G
chr2	46894373	T	C	PASS	0/1	downstream_gene_variant	MODIFIER	SMIM15	SMIM15	transcript	XM_038530690.1	protein_coding	c.*4729A>G
chr2	46894373	T	C	PASS	0/1	intergenic_region	MODIFIER	NDUFAF2-SMIM15	NDUFAF2-SMIM15	intergenic_region	NDUFAF2-SMIM15		n.46894373T>C
chr2	47046972	G	A	PASS	0/1	intergenic_region	MODIFIER	LOC111092308-ZSWIM6	LOC111092308-ZSWIM6	intergenic_region	LOC111092308-ZSWIM6		n.47046972G>A
chr2	47508935	G	GCATGATACTCTTTCCAGCTTTCTGCATCCCCAGATGGAGCAGAAAGTGTCTGTTTGCTTTTGATGAGACAACTAGAAAT	PASS	0/1	intron_variant	MODIFIER	LOC119870255	LOC119870255	transcript	XR_005355589.1	pseudogene	n.387+2557_387+2558insATTTCTAGTTGTCTCATCAAAAGCAAACAGACACTTTCTGCTCCATCTGGGGATGCAGAAAGCTGGAAAGAGTATCATG
chr2	47529265	C	A	PASS	0/1	intergenic_region	MODIFIER	LOC119870255-LOC119871144	LOC119870255-LOC119871144	intergenic_region	LOC119870255-LOC119871144		n.47529265C>A
chr2	47898327	A	G	PASS	0/1	intron_variant	MODIFIER	KIF2A	KIF2A	transcript	XM_038530696.1	protein_coding	c.1912-720A>G
chr2	47898327	A	G	PASS	0/1	intron_variant	MODIFIER	KIF2A	KIF2A	transcript	XM_038530699.1	protein_coding	c.1831-720A>G
chr2	47898327	A	G	PASS	0/1	intron_variant	MODIFIER	KIF2A	KIF2A	transcript	XM_038530697.1	protein_coding	c.1855-720A>G
chr2	47898327	A	G	PASS	0/1	intron_variant	MODIFIER	KIF2A	KIF2A	transcript	XM_038530700.1	protein_coding	c.1798-720A>G
chr2	47898327	A	G	PASS	0/1	intron_variant	MODIFIER	KIF2A	KIF2A	transcript	XM_038530701.1	protein_coding	c.1741-720A>G
chr2	47898327	A	G	PASS	0/1	intron_variant	MODIFIER	KIF2A	KIF2A	transcript	XM_038530698.1	protein_coding	c.1831-720A>G
chr2	48185124	C	T	PASS	0/1	downstream_gene_variant	MODIFIER	LOC119870027	LOC119870027	transcript	XR_005355602.1	pseudogene	n.*4451C>T
chr2	48185124	C	T	PASS	0/1	intergenic_region	MODIFIER	LOC119870027-LOC100685966	LOC119870027-LOC100685966	intergenic_region	LOC119870027-LOC100685966		n.48185124C>T
chr2	48368454	G	A	PASS	0/1	intragenic_variant	MODIFIER	LOC100688221	LOC100688221	gene_variant	LOC100688221		n.48368454G>A
chr2	50370842	G	A	PASS	0/1	intron_variant	MODIFIER	ADAMTS6	ADAMTS6	transcript	XM_038530727.1	protein_coding	c.1074-11918C>T
chr2	50632761	CTAG	C	PASS	0/1	3_prime_UTR_variant	MODIFIER	SGTB	SGTB	transcript	XM_038530746.1	protein_coding	c.*2811_*2813delCTA
chr2	50632761	CTAG	C	PASS	0/1	3_prime_UTR_variant	MODIFIER	SGTB	SGTB	transcript	XM_038530747.1	protein_coding	c.*2811_*2813delCTA
chr2	50632761	CTAG	C	PASS	0/1	downstream_gene_variant	MODIFIER	TRAPPC13	TRAPPC13	transcript	XM_038530739.1	protein_coding	c.*2181_*2183delTAG
chr2	50632761	CTAG	C	PASS	0/1	downstream_gene_variant	MODIFIER	TRAPPC13	TRAPPC13	transcript	XM_038530740.1	protein_coding	c.*2181_*2183delTAG
chr2	50632761	CTAG	C	PASS	0/1	downstream_gene_variant	MODIFIER	TRAPPC13	TRAPPC13	transcript	XM_038530741.1	protein_coding	c.*2181_*2183delTAG
chr2	50632761	CTAG	C	PASS	0/1	downstream_gene_variant	MODIFIER	TRAPPC13	TRAPPC13	transcript	XM_038530742.1	protein_coding	c.*2089_*2091delTAG
chr2	50632761	CTAG	C	PASS	0/1	downstream_gene_variant	MODIFIER	TRAPPC13	TRAPPC13	transcript	XM_038530743.1	protein_coding	c.*2089_*2091delTAG
chr2	50632761	CTAG	C	PASS	0/1	downstream_gene_variant	MODIFIER	TRAPPC13	TRAPPC13	transcript	XM_038530744.1	protein_coding	c.*2089_*2091delTAG
chr2	50632761	CTAG	C	PASS	0/1	downstream_gene_variant	MODIFIER	TRAPPC13	TRAPPC13	transcript	XM_038530745.1	protein_coding	c.*2089_*2091delTAG
chr2	50632761	CTAG	C	PASS	0/1	intron_variant	MODIFIER	SGTB	SGTB	transcript	XR_005355610.1	pseudogene	n.1702-2011_1702-2009delCTA
chr2	50632761	CTAG	C	PASS	0/1	intron_variant	MODIFIER	SGTB	SGTB	transcript	XR_005355611.1	pseudogene	n.1345-2011_1345-2009delCTA
chr2	50632761	CTAG	C	PASS	0/1	intron_variant	MODIFIER	SGTB	SGTB	transcript	XR_005355612.1	pseudogene	n.1257-2011_1257-2009delCTA
chr2	51577715	T	TA	PASS	0/1	intron_variant	MODIFIER	MAST4	MAST4	transcript	XM_038529583.1	protein_coding	c.664-32109_664-32108insA
chr2	52395728	G	T	PASS	0/1	intron_variant	MODIFIER	LOC111092486	LOC111092486	transcript	XR_005355617.1	pseudogene	n.1513-822G>T
chr2	52395728	G	T	PASS	0/1	intron_variant	MODIFIER	LOC111092486	LOC111092486	transcript	XR_005355615.1	pseudogene	n.1325-822G>T
chr2	52909001	G	A	PASS	0/1	upstream_gene_variant	MODIFIER	LOC111092498	LOC111092498	transcript	XR_005355003.1	pseudogene	n.-3698C>T
chr2	52909001	G	A	PASS	0/1	downstream_gene_variant	MODIFIER	LOC111092499	LOC111092499	transcript	XR_005355002.1	pseudogene	n.*2402G>A
chr2	52909001	G	A	PASS	0/1	intergenic_region	MODIFIER	LOC111092499-LOC119870277	LOC111092499-LOC119870277	intergenic_region	LOC111092499-LOC119870277		n.52909001G>A
chr2	53237858	T	A	PASS	0/1	intergenic_region	MODIFIER	LOC111092510-SLC30A5	LOC111092510-SLC30A5	intergenic_region	LOC111092510-SLC30A5		n.53237858T>A
chr2	53253741	T	G	PASS	0/1	intergenic_region	MODIFIER	LOC111092510-SLC30A5	LOC111092510-SLC30A5	intergenic_region	LOC111092510-SLC30A5		n.53253741T>G
chr2	53949760	T	TTA	PASS	0/1	intron_variant	MODIFIER	BDP1	BDP1	transcript	XM_038530795.1	protein_coding	c.5791-1052_5791-1051insTA
chr2	53949760	T	TTA	PASS	0/1	intron_variant	MODIFIER	BDP1	BDP1	transcript	XM_038530798.1	protein_coding	c.5791-1052_5791-1051insTA
chr2	53949760	T	TTA	PASS	0/1	intron_variant	MODIFIER	BDP1	BDP1	transcript	XM_038530797.1	protein_coding	c.5791-1052_5791-1051insTA
chr2	53949760	T	TTA	PASS	0/1	intron_variant	MODIFIER	BDP1	BDP1	transcript	XM_038530796.1	protein_coding	c.5788-1052_5788-1051insTA
chr2	54064646	G	A	PASS	0/1	intergenic_region	MODIFIER	MCCC2-CARTPT	MCCC2-CARTPT	intergenic_region	MCCC2-CARTPT		n.54064646G>A
chr2	54945615	A	G	PASS	0/1	intergenic_region	MODIFIER	H2BL1-LOC106557974	H2BL1-LOC106557974	intergenic_region	H2BL1-LOC106557974		n.54945615A>G
chr2	56410071	CA	C	PASS	0/1	intergenic_region	MODIFIER	ARHGEF28-ENC1	ARHGEF28-ENC1	intergenic_region	ARHGEF28-ENC1		n.56410072delA
chr2	56410073	CCCAATCA	C	PASS	0/1	intergenic_region	MODIFIER	ARHGEF28-ENC1	ARHGEF28-ENC1	intergenic_region	ARHGEF28-ENC1		n.56410074_56410080delCCAATCA
chr2	56697718	T	C	PASS	0/1	intergenic_region	MODIFIER	LOC102151858-OR6C21P_2	LOC102151858-OR6C21P_2	intergenic_region	LOC102151858-OR6C21P_2		n.56697718T>C
chr2	56989073	C	T	PASS	0/1	intergenic_region	MODIFIER	LOC119871146-LOC119876074_1	LOC119871146-LOC119876074_1	intergenic_region	LOC119871146-LOC119876074_1		n.56989073C>T
chr2	59657731	C	T	PASS	0/1	intergenic_region	MODIFIER	SLC6A2-LPCAT2	SLC6A2-LPCAT2	intergenic_region	SLC6A2-LPCAT2		n.59657731C>T
chr2	60663949	G	A	PASS	0/1	intergenic_region	MODIFIER	LOC111094665-LOC102155462	LOC111094665-LOC102155462	intergenic_region	LOC111094665-LOC102155462		n.60663949G>A
chr2	60722102	T	C	PASS	0/1	intergenic_region	MODIFIER	LOC111094665-LOC102155462	LOC111094665-LOC102155462	intergenic_region	LOC111094665-LOC102155462		n.60722102T>C
chr2	60726178	C	T	PASS	0/1	downstream_gene_variant	MODIFIER	LOC102155462	LOC102155462	transcript	XR_005355028.1	pseudogene	n.*3080G>A
chr2	60726178	C	T	PASS	0/1	intergenic_region	MODIFIER	LOC111094665-LOC102155462	LOC111094665-LOC102155462	intergenic_region	LOC111094665-LOC102155462		n.60726178C>T
chr2	60729939	G	A	PASS	0/1	intron_variant	MODIFIER	LOC102155462	LOC102155462	transcript	XR_005355028.1	pseudogene	n.234-304C>T
chr2	60738791	C	A	PASS	0/1	upstream_gene_variant	MODIFIER	LOC102155462	LOC102155462	transcript	XR_005355028.1	pseudogene	n.-2022G>T
chr2	60738791	C	A	PASS	0/1	intergenic_region	MODIFIER	LOC102155462-LOC119870072	LOC102155462-LOC119870072	intergenic_region	LOC102155462-LOC119870072		n.60738791C>A
chr2	60740332	A	T	PASS	0/1	upstream_gene_variant	MODIFIER	LOC102155462	LOC102155462	transcript	XR_005355028.1	pseudogene	n.-3563T>A
chr2	60740332	A	T	PASS	0/1	upstream_gene_variant	MODIFIER	LOC119870072	LOC119870072	transcript	XR_005355029.1	pseudogene	n.-3841A>T
chr2	60740332	A	T	PASS	0/1	intergenic_region	MODIFIER	LOC102155462-LOC119870072	LOC102155462-LOC119870072	intergenic_region	LOC102155462-LOC119870072		n.60740332A>T
chr2	60744941	G	C	PASS	0/1	intron_variant	MODIFIER	LOC119870072	LOC119870072	transcript	XR_005355029.1	pseudogene	n.120-440G>C
chr2	60757212	C	T	PASS	0/1	intergenic_region	MODIFIER	LOC119870072-LOC119876041	LOC119870072-LOC119876041	intergenic_region	LOC119870072-LOC119876041		n.60757212C>T
chr2	60771669	A	C	PASS	0/1	intron_variant	MODIFIER	LOC119876041	LOC119876041	transcript	XR_005355030.1	pseudogene	n.140+182T>G
chr2	60805412	G	T	PASS	0/1	intergenic_region	MODIFIER	LOC119876041-IRX3	LOC119876041-IRX3	intergenic_region	LOC119876041-IRX3		n.60805412G>T
chr2	60805680	T	C	PASS	0/1	intergenic_region	MODIFIER	LOC119876041-IRX3	LOC119876041-IRX3	intergenic_region	LOC119876041-IRX3		n.60805680T>C
chr2	60817549	G	A	PASS	0/1	intergenic_region	MODIFIER	LOC119876041-IRX3	LOC119876041-IRX3	intergenic_region	LOC119876041-IRX3		n.60817549G>A
chr2	60817833	T	C	PASS	0/1	intergenic_region	MODIFIER	LOC119876041-IRX3	LOC119876041-IRX3	intergenic_region	LOC119876041-IRX3		n.60817833T>C
chr2	60826207	A	G	PASS	0/1	missense_variant	MODERATE	IRX3	IRX3	transcript	XM_038529634.1	protein_coding	c.710A>G	p.Glu237Gly
chr2	60843987	A	G	PASS	0/1	upstream_gene_variant	MODIFIER	LOC119870040	LOC119870040	transcript	XR_005355032.1	pseudogene	n.-1300T>C
chr2	60843987	A	G	PASS	0/1	intron_variant	MODIFIER	LOC119870040	LOC119870040	transcript	XR_005355031.1	pseudogene	n.138-3178T>C
chr2	60851441	G	T	PASS	0/1	intron_variant	MODIFIER	LOC119870040	LOC119870040	transcript	XR_005355031.1	pseudogene	n.137+7310C>A
chr2	60855138	C	A	PASS	0/1	intron_variant	MODIFIER	LOC119870040	LOC119870040	transcript	XR_005355031.1	pseudogene	n.137+3613G>T
chr2	60880000	A	G	PASS	0/1	upstream_gene_variant	MODIFIER	LOC119876042	LOC119876042	transcript	XR_005355033.1	pseudogene	n.-3964T>C
chr2	60880000	A	G	PASS	0/1	intergenic_region	MODIFIER	LOC119876042-LOC119870578	LOC119876042-LOC119870578	intergenic_region	LOC119876042-LOC119870578		n.60880000A>G
chr2	60897069	C	T	PASS	0/1	intergenic_region	MODIFIER	LOC119876042-LOC119870578	LOC119876042-LOC119870578	intergenic_region	LOC119876042-LOC119870578		n.60897069C>T
chr2	60897973	C	T	PASS	0/1	intergenic_region	MODIFIER	LOC119876042-LOC119870578	LOC119876042-LOC119870578	intergenic_region	LOC119876042-LOC119870578		n.60897973C>T
chr2	60920764	G	A	PASS	0/1	upstream_gene_variant	MODIFIER	LOC111092815	LOC111092815	transcript	XR_005355780.1	pseudogene	n.-3762G>A
chr2	60920764	G	A	PASS	0/1	upstream_gene_variant	MODIFIER	LOC111092815	LOC111092815	transcript	XR_005355781.1	pseudogene	n.-3758G>A
chr2	60920764	G	A	PASS	0/1	upstream_gene_variant	MODIFIER	LOC111092815	LOC111092815	transcript	XR_005355782.1	pseudogene	n.-3763G>A
chr2	60920764	G	A	PASS	0/1	upstream_gene_variant	MODIFIER	LOC111092815	LOC111092815	transcript	XR_005355783.1	pseudogene	n.-3782G>A
chr2	60920764	G	A	PASS	0/1	downstream_gene_variant	MODIFIER	LOC102155604	LOC102155604	transcript	XR_005355779.1	pseudogene	n.*509G>A
chr2	60920764	G	A	PASS	0/1	downstream_gene_variant	MODIFIER	LOC102155604	LOC102155604	transcript	XR_005355778.1	pseudogene	n.*509G>A
chr2	60920764	G	A	PASS	0/1	intron_variant	MODIFIER	FTO	FTO	transcript	XM_038531032.1	protein_coding	c.1497-134C>T
chr2	60920764	G	A	PASS	0/1	intron_variant	MODIFIER	FTO	FTO	transcript	XM_038531033.1	protein_coding	c.1497-134C>T
chr2	61027164	C	T	PASS	0/1	downstream_gene_variant	MODIFIER	FTO	FTO	transcript	XM_038531035.1	protein_coding	c.*2680G>A
chr2	61027164	C	T	PASS	0/1	intron_variant	MODIFIER	FTO	FTO	transcript	XM_038531031.1	protein_coding	c.1497-56470G>A
chr2	61027164	C	T	PASS	0/1	intron_variant	MODIFIER	FTO	FTO	transcript	XM_038531032.1	protein_coding	c.1496+98892G>A
chr2	61027164	C	T	PASS	0/1	intron_variant	MODIFIER	FTO	FTO	transcript	XM_038531033.1	protein_coding	c.1496+98892G>A
chr2	61027164	C	T	PASS	0/1	intron_variant	MODIFIER	FTO	FTO	transcript	XM_038531034.1	protein_coding	c.1497-30180G>A
chr2	61118735	T	C	PASS	0/1	downstream_gene_variant	MODIFIER	FTO	FTO	transcript	XM_038531037.1	protein_coding	c.*1791A>G
chr2	61118735	T	C	PASS	0/1	intron_variant	MODIFIER	FTO	FTO	transcript	XM_038531031.1	protein_coding	c.1496+7321A>G
chr2	61118735	T	C	PASS	0/1	intron_variant	MODIFIER	FTO	FTO	transcript	XM_038531032.1	protein_coding	c.1496+7321A>G
chr2	61118735	T	C	PASS	0/1	intron_variant	MODIFIER	FTO	FTO	transcript	XM_038531033.1	protein_coding	c.1496+7321A>G
chr2	61118735	T	C	PASS	0/1	intron_variant	MODIFIER	FTO	FTO	transcript	XM_038531034.1	protein_coding	c.1496+7321A>G
chr2	61118735	T	C	PASS	0/1	intron_variant	MODIFIER	FTO	FTO	transcript	XM_038531035.1	protein_coding	c.1496+7321A>G
chr2	61118735	T	C	PASS	0/1	intron_variant	MODIFIER	FTO	FTO	transcript	XM_038531036.1	protein_coding	c.1496+7321A>G
chr2	61118735	T	C	PASS	0/1	intron_variant	MODIFIER	FTO	FTO	transcript	XM_038531038.1	protein_coding	c.1496+7321A>G
chr2	61118735	T	C	PASS	0/1	intron_variant	MODIFIER	FTO	FTO	transcript	XR_005355776.1	pseudogene	n.1657+7321A>G
chr2	61327835	G	A	PASS	0/1	intron_variant	MODIFIER	FTO	FTO	transcript	XM_038531031.1	protein_coding	c.180+20358C>T
chr2	61327835	G	A	PASS	0/1	intron_variant	MODIFIER	FTO	FTO	transcript	XM_038531032.1	protein_coding	c.180+20358C>T
chr2	61327835	G	A	PASS	0/1	intron_variant	MODIFIER	FTO	FTO	transcript	XM_038531033.1	protein_coding	c.180+20358C>T
chr2	61327835	G	A	PASS	0/1	intron_variant	MODIFIER	FTO	FTO	transcript	XM_038531034.1	protein_coding	c.180+20358C>T
chr2	61327835	G	A	PASS	0/1	intron_variant	MODIFIER	FTO	FTO	transcript	XM_038531035.1	protein_coding	c.180+20358C>T
chr2	61327835	G	A	PASS	0/1	intron_variant	MODIFIER	FTO	FTO	transcript	XM_038531036.1	protein_coding	c.180+20358C>T
chr2	61327835	G	A	PASS	0/1	intron_variant	MODIFIER	FTO	FTO	transcript	XM_038531038.1	protein_coding	c.180+20358C>T
chr2	61327835	G	A	PASS	0/1	intron_variant	MODIFIER	FTO	FTO	transcript	XR_005355776.1	pseudogene	n.341+20358C>T
chr2	61327835	G	A	PASS	0/1	intron_variant	MODIFIER	FTO	FTO	transcript	XM_038531037.1	protein_coding	c.180+20358C>T
chr2	61367642	G	A	PASS	0/1	intron_variant	MODIFIER	RPGRIP1L	RPGRIP1L	transcript	XM_038531027.1	protein_coding	c.777-3942G>A
chr2	61367642	G	A	PASS	0/1	intron_variant	MODIFIER	RPGRIP1L	RPGRIP1L	transcript	XM_038531028.1	protein_coding	c.777-3942G>A
chr2	61367642	G	A	PASS	0/1	intron_variant	MODIFIER	RPGRIP1L	RPGRIP1L	transcript	XM_038531029.1	protein_coding	c.777-3942G>A
chr2	61370530	A	G	PASS	0/1	intron_variant	MODIFIER	RPGRIP1L	RPGRIP1L	transcript	XM_038531027.1	protein_coding	c.777-1054A>G
chr2	61370530	A	G	PASS	0/1	intron_variant	MODIFIER	RPGRIP1L	RPGRIP1L	transcript	XM_038531028.1	protein_coding	c.777-1054A>G
chr2	61370530	A	G	PASS	0/1	intron_variant	MODIFIER	RPGRIP1L	RPGRIP1L	transcript	XM_038531029.1	protein_coding	c.777-1054A>G
chr2	61401177	G	A	PASS	0/1	intron_variant	MODIFIER	RPGRIP1L	RPGRIP1L	transcript	XM_038531027.1	protein_coding	c.2684-1089G>A
chr2	61401177	G	A	PASS	0/1	intron_variant	MODIFIER	RPGRIP1L	RPGRIP1L	transcript	XM_038531028.1	protein_coding	c.2684-1089G>A
chr2	61401177	G	A	PASS	0/1	intron_variant	MODIFIER	RPGRIP1L	RPGRIP1L	transcript	XM_038531029.1	protein_coding	c.2684-1089G>A
chr2	61426218	T	C	PASS	0/1	intron_variant	MODIFIER	RPGRIP1L	RPGRIP1L	transcript	XM_038531027.1	protein_coding	c.3289-5912T>C
chr2	61426218	T	C	PASS	0/1	intron_variant	MODIFIER	RPGRIP1L	RPGRIP1L	transcript	XM_038531028.1	protein_coding	c.3289-5912T>C
chr2	61426218	T	C	PASS	0/1	intron_variant	MODIFIER	RPGRIP1L	RPGRIP1L	transcript	XM_038531029.1	protein_coding	c.3289-5912T>C
chr2	61467249	AAC	A	PASS	0/1	intergenic_region	MODIFIER	RPGRIP1L-LOC119870323_1	RPGRIP1L-LOC119870323_1	intergenic_region	RPGRIP1L-LOC119870323_1		n.61467250_61467251delAC
chr2	61483635	C	T	PASS	0/1	intergenic_region	MODIFIER	RPGRIP1L-LOC119870323_1	RPGRIP1L-LOC119870323_1	intergenic_region	RPGRIP1L-LOC119870323_1		n.61483635C>T
chr2	61505307	C	T	PASS	0/1	downstream_gene_variant	MODIFIER	LOC119870323_1	LOC119870323_1	transcript	XR_005355784.1	pseudogene	n.*4938G>A
chr2	61505307	C	T	PASS	0/1	intergenic_region	MODIFIER	RPGRIP1L-LOC119870323_1	RPGRIP1L-LOC119870323_1	intergenic_region	RPGRIP1L-LOC119870323_1		n.61505307C>T
chr2	61870368	G	A	PASS	0/1	intergenic_region	MODIFIER	LOC119870327-LOC119871053	LOC119870327-LOC119871053	intergenic_region	LOC119870327-LOC119871053		n.61870368G>A
chr2	61930811	A	T	PASS	0/1	intergenic_region	MODIFIER	LOC119871053-LOC111092846	LOC119871053-LOC111092846	intergenic_region	LOC119871053-LOC111092846		n.61930811A>T
chr2	61949473	A	T	PASS	0/1	intergenic_region	MODIFIER	LOC119871053-LOC111092846	LOC119871053-LOC111092846	intergenic_region	LOC119871053-LOC111092846		n.61949473A>T
chr2	62007647	C	G	PASS	0/1	intergenic_region	MODIFIER	LOC111094670-LOC100686992	LOC111094670-LOC100686992	intergenic_region	LOC111094670-LOC100686992		n.62007647C>G
chr2	62014637	G	C	PASS	0/1	intergenic_region	MODIFIER	LOC111094670-LOC100686992	LOC111094670-LOC100686992	intergenic_region	LOC111094670-LOC100686992		n.62014637G>C
chr2	62078560	T	C	PASS	0/1	intergenic_region	MODIFIER	LOC100686992-LOC111092850	LOC100686992-LOC111092850	intergenic_region	LOC100686992-LOC111092850		n.62078560T>C
chr2	62617775	A	C	PASS	0/1	intergenic_region	MODIFIER	LOC100687819-LOC102157136	LOC100687819-LOC102157136	intergenic_region	LOC100687819-LOC102157136		n.62617775A>C
chr2	62990106	GC	G	PASS	0/1	intergenic_region	MODIFIER	LOC111092859-LOC111092861	LOC111092859-LOC111092861	intergenic_region	LOC111092859-LOC111092861		n.62990107delC
chr2	64727743	T	G	PASS	0/1	upstream_gene_variant	MODIFIER	ZNF423	ZNF423	transcript	XM_038531093.1	protein_coding	c.-3325T>G
chr2	64727743	T	G	PASS	0/1	intron_variant	MODIFIER	ZNF423	ZNF423	transcript	XM_038531091.1	protein_coding	c.40+572T>G
chr2	66124222	A	G	PASS	0/1	intron_variant	MODIFIER	ABCC11	ABCC11	transcript	XM_038531102.1	protein_coding	c.1684-928A>G
chr2	66124222	A	G	PASS	0/1	intron_variant	MODIFIER	ABCC11	ABCC11	transcript	XM_038531103.1	protein_coding	c.1510-928A>G
chr2	66124222	A	G	PASS	0/1	intron_variant	MODIFIER	ABCC11	ABCC11	transcript	XM_038531104.1	protein_coding	c.1213-928A>G
chr2	66479317	T	C	PASS	0/1	intron_variant	MODIFIER	LOC119870345	LOC119870345	transcript	XR_005355843.1	pseudogene	n.226+42673A>G
chr2	66479317	T	C	PASS	0/1	intron_variant	MODIFIER	LOC119870345	LOC119870345	transcript	XR_005355842.1	pseudogene	n.207+42673A>G
chr2	66497985	C	T	PASS	0/1	intron_variant	MODIFIER	LOC119870345	LOC119870345	transcript	XR_005355843.1	pseudogene	n.226+24005G>A
chr2	66497985	C	T	PASS	0/1	intron_variant	MODIFIER	LOC119870345	LOC119870345	transcript	XR_005355842.1	pseudogene	n.207+24005G>A
chr2	67011768	C	T	PASS	1/1	intron_variant	MODIFIER	ITFG1_4	ITFG1_4	transcript	XM_038531139.1	protein_coding	c.82-441C>T
chr2	67011769	C	G	PASS	1/1	intron_variant	MODIFIER	ITFG1_4	ITFG1_4	transcript	XM_038531139.1	protein_coding	c.82-440C>G
chr2	67141543	G	A	PASS	0/1	intron_variant	MODIFIER	ITFG1_4	ITFG1_4	transcript	XM_038531139.1	protein_coding	c.638-2745G>A
chr2	67141543	G	A	PASS	0/1	intron_variant	MODIFIER	LOC102154216	LOC102154216	transcript	XR_005355859.1	pseudogene	n.1241-6575C>T
chr2	67141543	G	A	PASS	0/1	intron_variant	MODIFIER	LOC102154216	LOC102154216	transcript	XR_005355856.1	pseudogene	n.180-6575C>T
chr2	67141543	G	A	PASS	0/1	intron_variant	MODIFIER	LOC102154216	LOC102154216	transcript	XR_005355852.1	pseudogene	n.352+8579C>T
chr2	67141543	G	A	PASS	0/1	intron_variant	MODIFIER	LOC102154216	LOC102154216	transcript	XR_005355847.1	pseudogene	n.354-6575C>T
chr2	67141543	G	A	PASS	0/1	intron_variant	MODIFIER	LOC102154216	LOC102154216	transcript	XR_005355848.1	pseudogene	n.361-6575C>T
chr2	67141543	G	A	PASS	0/1	intron_variant	MODIFIER	LOC102154216	LOC102154216	transcript	XR_005355849.1	pseudogene	n.361-6575C>T
chr2	67141543	G	A	PASS	0/1	intron_variant	MODIFIER	LOC102154216	LOC102154216	transcript	XR_005355850.1	pseudogene	n.361-6575C>T
chr2	67141543	G	A	PASS	0/1	intron_variant	MODIFIER	LOC102154216	LOC102154216	transcript	XR_005355851.1	pseudogene	n.361-6575C>T
chr2	67141543	G	A	PASS	0/1	intron_variant	MODIFIER	LOC102154216	LOC102154216	transcript	XR_005355853.1	pseudogene	n.361-6575C>T
chr2	67141543	G	A	PASS	0/1	intron_variant	MODIFIER	LOC102154216	LOC102154216	transcript	XR_005355854.1	pseudogene	n.361-6575C>T
chr2	67141543	G	A	PASS	0/1	intron_variant	MODIFIER	LOC102154216	LOC102154216	transcript	XR_005355855.1	pseudogene	n.361-6575C>T
chr2	67141543	G	A	PASS	0/1	intron_variant	MODIFIER	LOC102154216	LOC102154216	transcript	XR_005355857.1	pseudogene	n.361-6575C>T
chr2	67141543	G	A	PASS	0/1	intron_variant	MODIFIER	LOC102154216	LOC102154216	transcript	XR_005355858.1	pseudogene	n.361-6575C>T
chr2	67141543	G	A	PASS	0/1	intron_variant	MODIFIER	LOC102154216	LOC102154216	transcript	XR_005355862.1	pseudogene	n.360+8579C>T
chr2	67141543	G	A	PASS	0/1	intron_variant	MODIFIER	LOC102154216	LOC102154216	transcript	XR_005355863.1	pseudogene	n.360+8579C>T
chr2	67141543	G	A	PASS	0/1	intron_variant	MODIFIER	LOC102154216	LOC102154216	transcript	XR_005355860.1	pseudogene	n.129-6575C>T
chr2	67141543	G	A	PASS	0/1	intron_variant	MODIFIER	LOC102154216	LOC102154216	transcript	XR_005355861.1	pseudogene	n.194-6575C>T
chr2	67990110	AC	A	PASS	0/1	upstream_gene_variant	MODIFIER	KIAA1522	KIAA1522	transcript	XM_038531184.1	protein_coding	c.-4242delG
chr2	67990110	AC	A	PASS	0/1	intergenic_region	MODIFIER	KIAA1522-LOC119870355	KIAA1522-LOC119870355	intergenic_region	KIAA1522-LOC119870355		n.67990111delC
chr2	67990112	G	T	PASS	0/1	upstream_gene_variant	MODIFIER	KIAA1522	KIAA1522	transcript	XM_038531184.1	protein_coding	c.-4243C>A
chr2	67990112	G	T	PASS	0/1	intergenic_region	MODIFIER	KIAA1522-LOC119870355	KIAA1522-LOC119870355	intergenic_region	KIAA1522-LOC119870355		n.67990112G>T
chr2	67990182	A	G	PASS	0/1	upstream_gene_variant	MODIFIER	KIAA1522	KIAA1522	transcript	XM_038531184.1	protein_coding	c.-4313T>C
chr2	67990182	A	G	PASS	0/1	intergenic_region	MODIFIER	KIAA1522-LOC119870355	KIAA1522-LOC119870355	intergenic_region	KIAA1522-LOC119870355		n.67990182A>G
chr2	67990402	C	T	PASS	0/1	upstream_gene_variant	MODIFIER	KIAA1522	KIAA1522	transcript	XM_038531184.1	protein_coding	c.-4533G>A
chr2	67990402	C	T	PASS	0/1	intergenic_region	MODIFIER	KIAA1522-LOC119870355	KIAA1522-LOC119870355	intergenic_region	KIAA1522-LOC119870355		n.67990402C>T
chr2	67990538	GGTGGT	G	PASS	0/1	upstream_gene_variant	MODIFIER	KIAA1522	KIAA1522	transcript	XM_038531184.1	protein_coding	c.-4674_-4670delACCAC
chr2	67990538	GGTGGT	G	PASS	0/1	intergenic_region	MODIFIER	KIAA1522-LOC119870355	KIAA1522-LOC119870355	intergenic_region	KIAA1522-LOC119870355		n.67990539_67990543delGTGGT
chr2	67992862	G	A	PASS	0/1	upstream_gene_variant	MODIFIER	LOC119870355	LOC119870355	transcript	XR_005355884.1	pseudogene	n.-3197G>A
chr2	67992862	G	A	PASS	0/1	intergenic_region	MODIFIER	KIAA1522-LOC119870355	KIAA1522-LOC119870355	intergenic_region	KIAA1522-LOC119870355		n.67992862G>A
chr2	67993966	G	A	PASS	0/1	upstream_gene_variant	MODIFIER	LOC119870355	LOC119870355	transcript	XR_005355884.1	pseudogene	n.-2093G>A
chr2	67993966	G	A	PASS	0/1	intergenic_region	MODIFIER	KIAA1522-LOC119870355	KIAA1522-LOC119870355	intergenic_region	KIAA1522-LOC119870355		n.67993966G>A
chr2	67994334	A	AC	PASS	0/1	upstream_gene_variant	MODIFIER	LOC119870355	LOC119870355	transcript	XR_005355884.1	pseudogene	n.-1725_-1724insC
chr2	67994334	A	AC	PASS	0/1	intergenic_region	MODIFIER	KIAA1522-LOC119870355	KIAA1522-LOC119870355	intergenic_region	KIAA1522-LOC119870355		n.67994334_67994335insC
chr2	68021850	T	C	PASS	0/1	intron_variant	MODIFIER	SYNC	SYNC	transcript	XM_038531202.1	protein_coding	c.1266+474T>C
chr2	68021850	T	C	PASS	0/1	intron_variant	MODIFIER	SYNC	SYNC	transcript	XM_038531203.1	protein_coding	c.1266+474T>C
chr2	68021850	T	C	PASS	0/1	intron_variant	MODIFIER	SYNC	SYNC	transcript	XM_038531204.1	protein_coding	c.1197+1711T>C
chr2	68021850	T	C	PASS	0/1	intron_variant	MODIFIER	SYNC	SYNC	transcript	XM_038531205.1	protein_coding	c.1266+474T>C
chr2	68021850	T	C	PASS	0/1	intron_variant	MODIFIER	SYNC	SYNC	transcript	XM_038531206.1	protein_coding	c.1197+1711T>C
chr2	68021850	T	C	PASS	0/1	intron_variant	MODIFIER	SYNC	SYNC	transcript	XM_038531207.1	protein_coding	c.1197+1711T>C
chr2	68052469	TATGATAC	T	PASS	0/1	upstream_gene_variant	MODIFIER	ZBTB8OS	ZBTB8OS	transcript	XM_038531209.1	protein_coding	c.-2697_-2691delATGATAC
chr2	68052469	TATGATAC	T	PASS	0/1	upstream_gene_variant	MODIFIER	ZBTB8OS	ZBTB8OS	transcript	XM_038531211.1	protein_coding	c.-2373_-2367delATGATAC
chr2	68052469	TATGATAC	T	PASS	0/1	upstream_gene_variant	MODIFIER	ZBTB8OS	ZBTB8OS	transcript	XM_038531213.1	protein_coding	c.-2697_-2691delATGATAC
chr2	68052469	TATGATAC	T	PASS	0/1	upstream_gene_variant	MODIFIER	ZBTB8OS	ZBTB8OS	transcript	XM_038531219.1	protein_coding	c.-2697_-2691delATGATAC
chr2	68052469	TATGATAC	T	PASS	0/1	upstream_gene_variant	MODIFIER	ZBTB8OS	ZBTB8OS	transcript	XM_038531218.1	protein_coding	c.-2697_-2691delATGATAC
chr2	68052469	TATGATAC	T	PASS	0/1	upstream_gene_variant	MODIFIER	ZBTB8OS	ZBTB8OS	transcript	XM_038531212.1	protein_coding	c.-2697_-2691delATGATAC
chr2	68052469	TATGATAC	T	PASS	0/1	upstream_gene_variant	MODIFIER	ZBTB8OS	ZBTB8OS	transcript	XM_038531214.1	protein_coding	c.-2697_-2691delATGATAC
chr2	68052469	TATGATAC	T	PASS	0/1	upstream_gene_variant	MODIFIER	ZBTB8OS	ZBTB8OS	transcript	XM_038531215.1	protein_coding	c.-2697_-2691delATGATAC
chr2	68052469	TATGATAC	T	PASS	0/1	upstream_gene_variant	MODIFIER	ZBTB8OS	ZBTB8OS	transcript	XM_038531216.1	protein_coding	c.-2697_-2691delATGATAC
chr2	68052469	TATGATAC	T	PASS	0/1	upstream_gene_variant	MODIFIER	ZBTB8OS	ZBTB8OS	transcript	XM_038531220.1	protein_coding	c.-2697_-2691delATGATAC
chr2	68052469	TATGATAC	T	PASS	0/1	upstream_gene_variant	MODIFIER	ZBTB8OS	ZBTB8OS	transcript	XM_038531210.1	protein_coding	c.-2594_-2588delATGATAC
chr2	68052469	TATGATAC	T	PASS	0/1	intron_variant	MODIFIER	RBBP4	RBBP4	transcript	XM_038531208.1	protein_coding	c.164+1197_164+1203delGTATCAT
chr2	68321830	C	T	PASS	0/1	intron_variant	MODIFIER	HDAC1	HDAC1	transcript	XM_038531232.1	protein_coding	c.279+5027G>A
chr2	68321830	C	T	PASS	0/1	intron_variant	MODIFIER	HDAC1	HDAC1	transcript	XM_038531233.1	protein_coding	c.162+5027G>A
chr2	68385796	T	TAGCATTGAG	PASS	0/1	upstream_gene_variant	MODIFIER	EIF3I	EIF3I	transcript	XM_038531237.1	protein_coding	c.-1250_-1249insCTCAATGCT
chr2	68385796	T	TAGCATTGAG	PASS	0/1	downstream_gene_variant	MODIFIER	DCDC2B	DCDC2B	transcript	XM_038531241.1	protein_coding	c.*4770_*4771insCTCAATGCT
chr2	68385796	T	TAGCATTGAG	PASS	0/1	downstream_gene_variant	MODIFIER	DCDC2B	DCDC2B	transcript	XM_038531242.1	protein_coding	c.*4902_*4903insCTCAATGCT
chr2	68385796	T	TAGCATTGAG	PASS	0/1	intron_variant	MODIFIER	TMEM234	TMEM234	transcript	XM_038531252.1	protein_coding	c.196+358_196+359insAGCATTGAG
chr2	68385796	T	TAGCATTGAG	PASS	0/1	intron_variant	MODIFIER	TMEM234	TMEM234	transcript	XM_038531253.1	protein_coding	c.83+358_83+359insAGCATTGAG
chr2	68385796	T	TAGCATTGAG	PASS	0/1	intron_variant	MODIFIER	TMEM234	TMEM234	transcript	XM_038531254.1	protein_coding	c.83+358_83+359insAGCATTGAG
chr2	68385868	CAATA	C	PASS	0/1	upstream_gene_variant	MODIFIER	EIF3I	EIF3I	transcript	XM_038531237.1	protein_coding	c.-1325_-1322delTATT
chr2	68385868	CAATA	C	PASS	0/1	downstream_gene_variant	MODIFIER	DCDC2B	DCDC2B	transcript	XM_038531241.1	protein_coding	c.*4695_*4698delTATT
chr2	68385868	CAATA	C	PASS	0/1	downstream_gene_variant	MODIFIER	DCDC2B	DCDC2B	transcript	XM_038531242.1	protein_coding	c.*4827_*4830delTATT
chr2	68385868	CAATA	C	PASS	0/1	intron_variant	MODIFIER	TMEM234	TMEM234	transcript	XM_038531252.1	protein_coding	c.196+431_196+434delAATA
chr2	68385868	CAATA	C	PASS	0/1	intron_variant	MODIFIER	TMEM234	TMEM234	transcript	XM_038531253.1	protein_coding	c.83+431_83+434delAATA
chr2	68385868	CAATA	C	PASS	0/1	intron_variant	MODIFIER	TMEM234	TMEM234	transcript	XM_038531254.1	protein_coding	c.83+431_83+434delAATA
chr2	68387618	C	T	PASS	0/1	upstream_gene_variant	MODIFIER	EIF3I	EIF3I	transcript	XM_038531237.1	protein_coding	c.-3071G>A
chr2	68387618	C	T	PASS	0/1	downstream_gene_variant	MODIFIER	DCDC2B	DCDC2B	transcript	XM_038531240.1	protein_coding	c.*3599G>A
chr2	68387618	C	T	PASS	0/1	downstream_gene_variant	MODIFIER	DCDC2B	DCDC2B	transcript	XM_038531241.1	protein_coding	c.*2949G>A
chr2	68387618	C	T	PASS	0/1	downstream_gene_variant	MODIFIER	DCDC2B	DCDC2B	transcript	XM_038531242.1	protein_coding	c.*3081G>A
chr2	68387618	C	T	PASS	0/1	intron_variant	MODIFIER	TMEM234	TMEM234	transcript	XM_038531252.1	protein_coding	c.197-1466C>T
chr2	68387618	C	T	PASS	0/1	intron_variant	MODIFIER	TMEM234	TMEM234	transcript	XM_038531253.1	protein_coding	c.84-851C>T
chr2	68387618	C	T	PASS	0/1	intron_variant	MODIFIER	TMEM234	TMEM234	transcript	XM_038531254.1	protein_coding	c.84-851C>T
chr2	68391054	CTAGG	C	PASS	0/1	3_prime_UTR_variant	MODIFIER	DCDC2B	DCDC2B	transcript	XM_038531240.1	protein_coding	c.*159_*162delCCTA
chr2	68391054	CTAGG	C	PASS	0/1	downstream_gene_variant	MODIFIER	TMEM234	TMEM234	transcript	XM_038531252.1	protein_coding	c.*1539_*1542delTAGG
chr2	68391054	CTAGG	C	PASS	0/1	downstream_gene_variant	MODIFIER	IQCC	IQCC	transcript	XM_038531238.1	protein_coding	c.*4782_*4785delCCTA
chr2	68391054	CTAGG	C	PASS	0/1	downstream_gene_variant	MODIFIER	TMEM234	TMEM234	transcript	XM_038531253.1	protein_coding	c.*1539_*1542delTAGG
chr2	68391054	CTAGG	C	PASS	0/1	downstream_gene_variant	MODIFIER	TMEM234	TMEM234	transcript	XM_038531254.1	protein_coding	c.*1539_*1542delTAGG
chr2	68391054	CTAGG	C	PASS	0/1	downstream_gene_variant	MODIFIER	IQCC	IQCC	transcript	XM_038531239.1	protein_coding	c.*4782_*4785delCCTA
chr2	68391054	CTAGG	C	PASS	0/1	intron_variant	MODIFIER	DCDC2B	DCDC2B	transcript	XM_038531241.1	protein_coding	c.941-34_941-31delCCTA
chr2	68391054	CTAGG	C	PASS	0/1	intron_variant	MODIFIER	DCDC2B	DCDC2B	transcript	XM_038531242.1	protein_coding	c.941-34_941-31delCCTA
chr2	68391823	C	A	PASS	0/1	downstream_gene_variant	MODIFIER	TMEM234	TMEM234	transcript	XM_038531252.1	protein_coding	c.*2307C>A
chr2	68391823	C	A	PASS	0/1	downstream_gene_variant	MODIFIER	IQCC	IQCC	transcript	XM_038531238.1	protein_coding	c.*4017G>T
chr2	68391823	C	A	PASS	0/1	downstream_gene_variant	MODIFIER	TMEM234	TMEM234	transcript	XM_038531253.1	protein_coding	c.*2307C>A
chr2	68391823	C	A	PASS	0/1	downstream_gene_variant	MODIFIER	TMEM234	TMEM234	transcript	XM_038531254.1	protein_coding	c.*2307C>A
chr2	68391823	C	A	PASS	0/1	downstream_gene_variant	MODIFIER	IQCC	IQCC	transcript	XM_038531239.1	protein_coding	c.*4017G>T
chr2	68391823	C	A	PASS	0/1	intron_variant	MODIFIER	DCDC2B	DCDC2B	transcript	XM_038531240.1	protein_coding	c.718-163G>T
chr2	68391823	C	A	PASS	0/1	intron_variant	MODIFIER	DCDC2B	DCDC2B	transcript	XM_038531241.1	protein_coding	c.718-163G>T
chr2	68391823	C	A	PASS	0/1	intron_variant	MODIFIER	DCDC2B	DCDC2B	transcript	XM_038531242.1	protein_coding	c.718-163G>T
chr2	68392573	G	A	PASS	0/1	downstream_gene_variant	MODIFIER	TMEM234	TMEM234	transcript	XM_038531252.1	protein_coding	c.*3057G>A
chr2	68392573	G	A	PASS	0/1	downstream_gene_variant	MODIFIER	IQCC	IQCC	transcript	XM_038531238.1	protein_coding	c.*3267C>T
chr2	68392573	G	A	PASS	0/1	downstream_gene_variant	MODIFIER	TMEM234	TMEM234	transcript	XM_038531253.1	protein_coding	c.*3057G>A
chr2	68392573	G	A	PASS	0/1	downstream_gene_variant	MODIFIER	TMEM234	TMEM234	transcript	XM_038531254.1	protein_coding	c.*3057G>A
chr2	68392573	G	A	PASS	0/1	downstream_gene_variant	MODIFIER	IQCC	IQCC	transcript	XM_038531239.1	protein_coding	c.*3267C>T
chr2	68392573	G	A	PASS	0/1	intron_variant	MODIFIER	DCDC2B	DCDC2B	transcript	XM_038531240.1	protein_coding	c.531-39C>T
chr2	68392573	G	A	PASS	0/1	intron_variant	MODIFIER	DCDC2B	DCDC2B	transcript	XM_038531241.1	protein_coding	c.531-39C>T
chr2	68392573	G	A	PASS	0/1	intron_variant	MODIFIER	DCDC2B	DCDC2B	transcript	XM_038531242.1	protein_coding	c.531-39C>T
chr2	68392658	C	T	PASS	0/1	downstream_gene_variant	MODIFIER	TMEM234	TMEM234	transcript	XM_038531252.1	protein_coding	c.*3142C>T
chr2	68392658	C	T	PASS	0/1	downstream_gene_variant	MODIFIER	IQCC	IQCC	transcript	XM_038531238.1	protein_coding	c.*3182G>A
chr2	68392658	C	T	PASS	0/1	downstream_gene_variant	MODIFIER	TMEM234	TMEM234	transcript	XM_038531253.1	protein_coding	c.*3142C>T
chr2	68392658	C	T	PASS	0/1	downstream_gene_variant	MODIFIER	TMEM234	TMEM234	transcript	XM_038531254.1	protein_coding	c.*3142C>T
chr2	68392658	C	T	PASS	0/1	downstream_gene_variant	MODIFIER	IQCC	IQCC	transcript	XM_038531239.1	protein_coding	c.*3182G>A
chr2	68392658	C	T	PASS	0/1	intron_variant	MODIFIER	DCDC2B	DCDC2B	transcript	XM_038531240.1	protein_coding	c.531-124G>A
chr2	68392658	C	T	PASS	0/1	intron_variant	MODIFIER	DCDC2B	DCDC2B	transcript	XM_038531241.1	protein_coding	c.531-124G>A
chr2	68392658	C	T	PASS	0/1	intron_variant	MODIFIER	DCDC2B	DCDC2B	transcript	XM_038531242.1	protein_coding	c.531-124G>A
chr2	68392852	G	A	PASS	0/1	missense_variant	MODERATE	DCDC2B	DCDC2B	transcript	XM_038531240.1	protein_coding	c.515C>T	p.Ala172Val
chr2	68392852	G	A	PASS	0/1	missense_variant	MODERATE	DCDC2B	DCDC2B	transcript	XM_038531241.1	protein_coding	c.515C>T	p.Ala172Val
chr2	68392852	G	A	PASS	0/1	missense_variant	MODERATE	DCDC2B	DCDC2B	transcript	XM_038531242.1	protein_coding	c.515C>T	p.Ala172Val
chr2	68392852	G	A	PASS	0/1	downstream_gene_variant	MODIFIER	TMEM234	TMEM234	transcript	XM_038531252.1	protein_coding	c.*3336G>A
chr2	68392852	G	A	PASS	0/1	downstream_gene_variant	MODIFIER	IQCC	IQCC	transcript	XM_038531238.1	protein_coding	c.*2988C>T
chr2	68392852	G	A	PASS	0/1	downstream_gene_variant	MODIFIER	TMEM234	TMEM234	transcript	XM_038531253.1	protein_coding	c.*3336G>A
chr2	68392852	G	A	PASS	0/1	downstream_gene_variant	MODIFIER	TMEM234	TMEM234	transcript	XM_038531254.1	protein_coding	c.*3336G>A
chr2	68392852	G	A	PASS	0/1	downstream_gene_variant	MODIFIER	IQCC	IQCC	transcript	XM_038531239.1	protein_coding	c.*2988C>T
chr2	68396611	G	C	PASS	0/1	synonymous_variant	LOW	IQCC	IQCC	transcript	XM_038531238.1	protein_coding	c.690C>G	p.Gly230Gly
chr2	68396611	G	C	PASS	0/1	synonymous_variant	LOW	IQCC	IQCC	transcript	XM_038531239.1	protein_coding	c.651C>G	p.Gly217Gly
chr2	68396611	G	C	PASS	0/1	upstream_gene_variant	MODIFIER	DCDC2B	DCDC2B	transcript	XM_038531240.1	protein_coding	c.-1512C>G
chr2	68396611	G	C	PASS	0/1	upstream_gene_variant	MODIFIER	DCDC2B	DCDC2B	transcript	XM_038531241.1	protein_coding	c.-1512C>G
chr2	68396611	G	C	PASS	0/1	upstream_gene_variant	MODIFIER	DCDC2B	DCDC2B	transcript	XM_038531242.1	protein_coding	c.-1512C>G
chr2	68396611	G	C	PASS	0/1	downstream_gene_variant	MODIFIER	CCDC28B	CCDC28B	transcript	XM_038531247.1	protein_coding	c.*3165C>G
chr2	68396611	G	C	PASS	0/1	downstream_gene_variant	MODIFIER	CCDC28B	CCDC28B	transcript	XM_038531248.1	protein_coding	c.*2299C>G
chr2	68396611	G	C	PASS	0/1	downstream_gene_variant	MODIFIER	CCDC28B	CCDC28B	transcript	XM_038531251.1	protein_coding	c.*3165C>G
chr2	68396611	G	C	PASS	0/1	downstream_gene_variant	MODIFIER	CCDC28B	CCDC28B	transcript	XM_038531250.1	protein_coding	c.*3165C>G
chr2	68396611	G	C	PASS	0/1	downstream_gene_variant	MODIFIER	CCDC28B	CCDC28B	transcript	XM_038531249.1	protein_coding	c.*3165C>G
chr2	68397415	T	A	PASS	0/1	missense_variant	MODERATE	IQCC	IQCC	transcript	XM_038531238.1	protein_coding	c.465A>T	p.Arg155Ser
chr2	68397415	T	A	PASS	0/1	missense_variant	MODERATE	IQCC	IQCC	transcript	XM_038531239.1	protein_coding	c.426A>T	p.Arg142Ser
chr2	68397415	T	A	PASS	0/1	upstream_gene_variant	MODIFIER	DCDC2B	DCDC2B	transcript	XM_038531240.1	protein_coding	c.-2316A>T
chr2	68397415	T	A	PASS	0/1	upstream_gene_variant	MODIFIER	DCDC2B	DCDC2B	transcript	XM_038531241.1	protein_coding	c.-2316A>T
chr2	68397415	T	A	PASS	0/1	upstream_gene_variant	MODIFIER	DCDC2B	DCDC2B	transcript	XM_038531242.1	protein_coding	c.-2316A>T
chr2	68397415	T	A	PASS	0/1	downstream_gene_variant	MODIFIER	CCDC28B	CCDC28B	transcript	XM_038531247.1	protein_coding	c.*2361A>T
chr2	68397415	T	A	PASS	0/1	downstream_gene_variant	MODIFIER	CCDC28B	CCDC28B	transcript	XM_038531248.1	protein_coding	c.*1495A>T
chr2	68397415	T	A	PASS	0/1	downstream_gene_variant	MODIFIER	CCDC28B	CCDC28B	transcript	XM_038531251.1	protein_coding	c.*2361A>T
chr2	68397415	T	A	PASS	0/1	downstream_gene_variant	MODIFIER	CCDC28B	CCDC28B	transcript	XM_038531250.1	protein_coding	c.*2361A>T
chr2	68397415	T	A	PASS	0/1	downstream_gene_variant	MODIFIER	CCDC28B	CCDC28B	transcript	XM_038531249.1	protein_coding	c.*2361A>T
chr2	68397416	C	A	PASS	0/1	missense_variant	MODERATE	IQCC	IQCC	transcript	XM_038531238.1	protein_coding	c.464G>T	p.Arg155Ile
chr2	68397416	C	A	PASS	0/1	missense_variant	MODERATE	IQCC	IQCC	transcript	XM_038531239.1	protein_coding	c.425G>T	p.Arg142Ile
chr2	68397416	C	A	PASS	0/1	upstream_gene_variant	MODIFIER	DCDC2B	DCDC2B	transcript	XM_038531240.1	protein_coding	c.-2317G>T
chr2	68397416	C	A	PASS	0/1	upstream_gene_variant	MODIFIER	DCDC2B	DCDC2B	transcript	XM_038531241.1	protein_coding	c.-2317G>T
chr2	68397416	C	A	PASS	0/1	upstream_gene_variant	MODIFIER	DCDC2B	DCDC2B	transcript	XM_038531242.1	protein_coding	c.-2317G>T
chr2	68397416	C	A	PASS	0/1	downstream_gene_variant	MODIFIER	CCDC28B	CCDC28B	transcript	XM_038531247.1	protein_coding	c.*2360G>T
chr2	68397416	C	A	PASS	0/1	downstream_gene_variant	MODIFIER	CCDC28B	CCDC28B	transcript	XM_038531248.1	protein_coding	c.*1494G>T
chr2	68397416	C	A	PASS	0/1	downstream_gene_variant	MODIFIER	CCDC28B	CCDC28B	transcript	XM_038531251.1	protein_coding	c.*2360G>T
chr2	68397416	C	A	PASS	0/1	downstream_gene_variant	MODIFIER	CCDC28B	CCDC28B	transcript	XM_038531250.1	protein_coding	c.*2360G>T
chr2	68397416	C	A	PASS	0/1	downstream_gene_variant	MODIFIER	CCDC28B	CCDC28B	transcript	XM_038531249.1	protein_coding	c.*2360G>T
chr2	68406202	C	T	PASS	0/1	3_prime_UTR_variant	MODIFIER	TXLNA	TXLNA	transcript	XM_038531255.1	protein_coding	c.*2713G>A
chr2	68406202	C	T	PASS	0/1	upstream_gene_variant	MODIFIER	CCDC28B	CCDC28B	transcript	XM_038531247.1	protein_coding	c.-4096G>A
chr2	68406202	C	T	PASS	0/1	upstream_gene_variant	MODIFIER	CCDC28B	CCDC28B	transcript	XM_038531248.1	protein_coding	c.-4372G>A
chr2	68406202	C	T	PASS	0/1	upstream_gene_variant	MODIFIER	CCDC28B	CCDC28B	transcript	XM_038531251.1	protein_coding	c.-3919G>A
chr2	68406202	C	T	PASS	0/1	upstream_gene_variant	MODIFIER	CCDC28B	CCDC28B	transcript	XM_038531250.1	protein_coding	c.-3374G>A
chr2	68406202	C	T	PASS	0/1	upstream_gene_variant	MODIFIER	CCDC28B	CCDC28B	transcript	XM_038531249.1	protein_coding	c.-3234G>A
chr2	68407318	C	T	PASS	0/1	3_prime_UTR_variant	MODIFIER	TXLNA	TXLNA	transcript	XM_038531255.1	protein_coding	c.*1597G>A
chr2	68407318	C	T	PASS	0/1	upstream_gene_variant	MODIFIER	CCDC28B	CCDC28B	transcript	XM_038531251.1	protein_coding	c.-5035G>A
chr2	68407318	C	T	PASS	0/1	upstream_gene_variant	MODIFIER	CCDC28B	CCDC28B	transcript	XM_038531250.1	protein_coding	c.-4490G>A
chr2	68407318	C	T	PASS	0/1	upstream_gene_variant	MODIFIER	CCDC28B	CCDC28B	transcript	XM_038531249.1	protein_coding	c.-4350G>A
chr2	68408147	A	C	PASS	0/1	3_prime_UTR_variant	MODIFIER	TXLNA	TXLNA	transcript	XM_038531255.1	protein_coding	c.*768T>G
chr2	68408147	A	C	PASS	0/1	upstream_gene_variant	MODIFIER	CCDC28B	CCDC28B	transcript	XM_038531249.1	protein_coding	c.-5179T>G
chr2	68422940	C	T	PASS	0/1	upstream_gene_variant	MODIFIER	TXLNA	TXLNA	transcript	XM_038531255.1	protein_coding	c.-2368G>A
chr2	68422940	C	T	PASS	0/1	downstream_gene_variant	MODIFIER	KPNA6	KPNA6	transcript	XM_038531256.1	protein_coding	c.*5879G>A
chr2	68422940	C	T	PASS	0/1	downstream_gene_variant	MODIFIER	KPNA6	KPNA6	transcript	XM_038531257.1	protein_coding	c.*5879G>A
chr2	68422940	C	T	PASS	0/1	downstream_gene_variant	MODIFIER	KPNA6	KPNA6	transcript	XM_038531258.1	protein_coding	c.*5879G>A
chr2	68422940	C	T	PASS	0/1	intergenic_region	MODIFIER	TXLNA-KPNA6	TXLNA-KPNA6	intergenic_region	TXLNA-KPNA6		n.68422940C>T
chr2	68427864	C	T	PASS	0/1	3_prime_UTR_variant	MODIFIER	KPNA6	KPNA6	transcript	XM_038531256.1	protein_coding	c.*955G>A
chr2	68427864	C	T	PASS	0/1	3_prime_UTR_variant	MODIFIER	KPNA6	KPNA6	transcript	XM_038531257.1	protein_coding	c.*955G>A
chr2	68427864	C	T	PASS	0/1	3_prime_UTR_variant	MODIFIER	KPNA6	KPNA6	transcript	XM_038531258.1	protein_coding	c.*955G>A
chr2	68429292	G	A	PASS	0/1	intron_variant	MODIFIER	KPNA6	KPNA6	transcript	XM_038531256.1	protein_coding	c.1451-286C>T
chr2	68429292	G	A	PASS	0/1	intron_variant	MODIFIER	KPNA6	KPNA6	transcript	XM_038531257.1	protein_coding	c.1439-286C>T
chr2	68429292	G	A	PASS	0/1	intron_variant	MODIFIER	KPNA6	KPNA6	transcript	XM_038531258.1	protein_coding	c.1424-286C>T
chr2	68429779	A	C	PASS	0/1	intron_variant	MODIFIER	KPNA6	KPNA6	transcript	XM_038531256.1	protein_coding	c.1272-21T>G
chr2	68429779	A	C	PASS	0/1	intron_variant	MODIFIER	KPNA6	KPNA6	transcript	XM_038531257.1	protein_coding	c.1260-21T>G
chr2	68429779	A	C	PASS	0/1	intron_variant	MODIFIER	KPNA6	KPNA6	transcript	XM_038531258.1	protein_coding	c.1245-21T>G
chr2	68432174	C	T	PASS	0/1	intron_variant	MODIFIER	KPNA6	KPNA6	transcript	XM_038531256.1	protein_coding	c.1018-190G>A
chr2	68432174	C	T	PASS	0/1	intron_variant	MODIFIER	KPNA6	KPNA6	transcript	XM_038531257.1	protein_coding	c.1006-190G>A
chr2	68432174	C	T	PASS	0/1	intron_variant	MODIFIER	KPNA6	KPNA6	transcript	XM_038531258.1	protein_coding	c.991-190G>A
chr2	68446738	G	A	PASS	0/1	intron_variant	MODIFIER	KPNA6	KPNA6	transcript	XM_038531256.1	protein_coding	c.32-4228C>T
chr2	68446738	G	A	PASS	0/1	intron_variant	MODIFIER	KPNA6	KPNA6	transcript	XM_038531257.1	protein_coding	c.20-4228C>T
chr2	68446738	G	A	PASS	0/1	intron_variant	MODIFIER	KPNA6	KPNA6	transcript	XM_038531258.1	protein_coding	c.5-4228C>T
chr2	68447154	G	T	PASS	0/1	intron_variant	MODIFIER	KPNA6	KPNA6	transcript	XM_038531256.1	protein_coding	c.31+4280C>A
chr2	68447154	G	T	PASS	0/1	intron_variant	MODIFIER	KPNA6	KPNA6	transcript	XM_038531257.1	protein_coding	c.20-4644C>A
chr2	68447154	G	T	PASS	0/1	intron_variant	MODIFIER	KPNA6	KPNA6	transcript	XM_038531258.1	protein_coding	c.5-4644C>A
chr2	68449073	C	T	PASS	0/1	intron_variant	MODIFIER	KPNA6	KPNA6	transcript	XM_038531256.1	protein_coding	c.31+2361G>A
chr2	68449073	C	T	PASS	0/1	intron_variant	MODIFIER	KPNA6	KPNA6	transcript	XM_038531257.1	protein_coding	c.19+3687G>A
chr2	68449073	C	T	PASS	0/1	intron_variant	MODIFIER	KPNA6	KPNA6	transcript	XM_038531258.1	protein_coding	c.5-6563G>A
chr2	68449620	TGAAAA	T	PASS	0/1	intron_variant	MODIFIER	KPNA6	KPNA6	transcript	XM_038531256.1	protein_coding	c.31+1809_31+1813delTTTTC
chr2	68449620	TGAAAA	T	PASS	0/1	intron_variant	MODIFIER	KPNA6	KPNA6	transcript	XM_038531257.1	protein_coding	c.19+3135_19+3139delTTTTC
chr2	68449620	TGAAAA	T	PASS	0/1	intron_variant	MODIFIER	KPNA6	KPNA6	transcript	XM_038531258.1	protein_coding	c.5-7115_5-7111delTTTTC
chr2	68454999	C	G	PASS	0/1	upstream_gene_variant	MODIFIER	KPNA6	KPNA6	transcript	XM_038531256.1	protein_coding	c.-3535G>C
chr2	68454999	C	G	PASS	0/1	upstream_gene_variant	MODIFIER	KPNA6	KPNA6	transcript	XM_038531257.1	protein_coding	c.-2221G>C
chr2	68454999	C	G	PASS	0/1	intron_variant	MODIFIER	KPNA6	KPNA6	transcript	XM_038531258.1	protein_coding	c.5-12489G>C
chr2	68456695	T	C	PASS	0/1	upstream_gene_variant	MODIFIER	KPNA6	KPNA6	transcript	XM_038531257.1	protein_coding	c.-3917A>G
chr2	68456695	T	C	PASS	0/1	intron_variant	MODIFIER	KPNA6	KPNA6	transcript	XM_038531258.1	protein_coding	c.5-14185A>G
chr2	68459007	T	TCA	PASS	0/1	intron_variant	MODIFIER	KPNA6	KPNA6	transcript	XM_038531258.1	protein_coding	c.5-16498_5-16497insTG
chr2	68459028	T	C	PASS	0/1	intron_variant	MODIFIER	KPNA6	KPNA6	transcript	XM_038531258.1	protein_coding	c.5-16518A>G
chr2	68463435	G	A	PASS	0/1	intron_variant	MODIFIER	KPNA6	KPNA6	transcript	XM_038531258.1	protein_coding	c.4+12860C>T
chr2	68471415	G	A	PASS	0/1	intron_variant	MODIFIER	KPNA6	KPNA6	transcript	XM_038531258.1	protein_coding	c.4+4880C>T
chr2	68474241	G	A	PASS	0/1	downstream_gene_variant	MODIFIER	TMEM39B	TMEM39B	transcript	XM_038531259.1	protein_coding	c.*5047C>T
chr2	68474241	G	A	PASS	0/1	downstream_gene_variant	MODIFIER	TMEM39B	TMEM39B	transcript	XM_038531263.1	protein_coding	c.*5047C>T
chr2	68474241	G	A	PASS	0/1	downstream_gene_variant	MODIFIER	TMEM39B	TMEM39B	transcript	XM_038531262.1	protein_coding	c.*5047C>T
chr2	68474241	G	A	PASS	0/1	intron_variant	MODIFIER	KPNA6	KPNA6	transcript	XM_038531258.1	protein_coding	c.4+2054C>T
chr2	68474754	GCTAT	G	PASS	0/1	downstream_gene_variant	MODIFIER	TMEM39B	TMEM39B	transcript	XM_038531259.1	protein_coding	c.*4530_*4533delATAG
chr2	68474754	GCTAT	G	PASS	0/1	downstream_gene_variant	MODIFIER	TMEM39B	TMEM39B	transcript	XM_038531263.1	protein_coding	c.*4530_*4533delATAG
chr2	68474754	GCTAT	G	PASS	0/1	downstream_gene_variant	MODIFIER	TMEM39B	TMEM39B	transcript	XM_038531262.1	protein_coding	c.*4530_*4533delATAG
chr2	68474754	GCTAT	G	PASS	0/1	downstream_gene_variant	MODIFIER	TMEM39B	TMEM39B	transcript	XM_038531260.1	protein_coding	c.*4688_*4691delATAG
chr2	68474754	GCTAT	G	PASS	0/1	intron_variant	MODIFIER	KPNA6	KPNA6	transcript	XM_038531258.1	protein_coding	c.4+1537_4+1540delATAG
chr2	68491531	GA	G	PASS	0/1	intron_variant	MODIFIER	TMEM39B	TMEM39B	transcript	XM_038531259.1	protein_coding	c.590+3227delT
chr2	68491531	GA	G	PASS	0/1	intron_variant	MODIFIER	TMEM39B	TMEM39B	transcript	XM_038531263.1	protein_coding	c.209+3227delT
chr2	68491531	GA	G	PASS	0/1	intron_variant	MODIFIER	TMEM39B	TMEM39B	transcript	XM_038531262.1	protein_coding	c.209+3227delT
chr2	68491531	GA	G	PASS	0/1	intron_variant	MODIFIER	TMEM39B	TMEM39B	transcript	XM_038531260.1	protein_coding	c.590+3227delT
chr2	68491531	GA	G	PASS	0/1	intron_variant	MODIFIER	TMEM39B	TMEM39B	transcript	XM_038531261.1	protein_coding	c.590+3227delT
chr2	68492442	A	G	PASS	0/1	intron_variant	MODIFIER	TMEM39B	TMEM39B	transcript	XM_038531259.1	protein_coding	c.590+2317T>C
chr2	68492442	A	G	PASS	0/1	intron_variant	MODIFIER	TMEM39B	TMEM39B	transcript	XM_038531263.1	protein_coding	c.209+2317T>C
chr2	68492442	A	G	PASS	0/1	intron_variant	MODIFIER	TMEM39B	TMEM39B	transcript	XM_038531262.1	protein_coding	c.209+2317T>C
chr2	68492442	A	G	PASS	0/1	intron_variant	MODIFIER	TMEM39B	TMEM39B	transcript	XM_038531260.1	protein_coding	c.590+2317T>C
chr2	68492442	A	G	PASS	0/1	intron_variant	MODIFIER	TMEM39B	TMEM39B	transcript	XM_038531261.1	protein_coding	c.590+2317T>C
chr2	68493504	C	T	PASS	0/1	intron_variant	MODIFIER	TMEM39B	TMEM39B	transcript	XM_038531259.1	protein_coding	c.590+1255G>A
chr2	68493504	C	T	PASS	0/1	intron_variant	MODIFIER	TMEM39B	TMEM39B	transcript	XM_038531263.1	protein_coding	c.209+1255G>A
chr2	68493504	C	T	PASS	0/1	intron_variant	MODIFIER	TMEM39B	TMEM39B	transcript	XM_038531262.1	protein_coding	c.209+1255G>A
chr2	68493504	C	T	PASS	0/1	intron_variant	MODIFIER	TMEM39B	TMEM39B	transcript	XM_038531260.1	protein_coding	c.590+1255G>A
chr2	68493504	C	T	PASS	0/1	intron_variant	MODIFIER	TMEM39B	TMEM39B	transcript	XM_038531261.1	protein_coding	c.590+1255G>A
chr2	68493892	C	T	PASS	0/1	intron_variant	MODIFIER	TMEM39B	TMEM39B	transcript	XM_038531259.1	protein_coding	c.590+867G>A
chr2	68493892	C	T	PASS	0/1	intron_variant	MODIFIER	TMEM39B	TMEM39B	transcript	XM_038531263.1	protein_coding	c.209+867G>A
chr2	68493892	C	T	PASS	0/1	intron_variant	MODIFIER	TMEM39B	TMEM39B	transcript	XM_038531262.1	protein_coding	c.209+867G>A
chr2	68493892	C	T	PASS	0/1	intron_variant	MODIFIER	TMEM39B	TMEM39B	transcript	XM_038531260.1	protein_coding	c.590+867G>A
chr2	68493892	C	T	PASS	0/1	intron_variant	MODIFIER	TMEM39B	TMEM39B	transcript	XM_038531261.1	protein_coding	c.590+867G>A
chr2	68494306	G	A	PASS	0/1	intron_variant	MODIFIER	TMEM39B	TMEM39B	transcript	XM_038531259.1	protein_coding	c.590+453C>T
chr2	68494306	G	A	PASS	0/1	intron_variant	MODIFIER	TMEM39B	TMEM39B	transcript	XM_038531263.1	protein_coding	c.209+453C>T
chr2	68494306	G	A	PASS	0/1	intron_variant	MODIFIER	TMEM39B	TMEM39B	transcript	XM_038531262.1	protein_coding	c.209+453C>T
chr2	68494306	G	A	PASS	0/1	intron_variant	MODIFIER	TMEM39B	TMEM39B	transcript	XM_038531260.1	protein_coding	c.590+453C>T
chr2	68494306	G	A	PASS	0/1	intron_variant	MODIFIER	TMEM39B	TMEM39B	transcript	XM_038531261.1	protein_coding	c.590+453C>T
chr2	68494445	A	G	PASS	0/1	intron_variant	MODIFIER	TMEM39B	TMEM39B	transcript	XM_038531259.1	protein_coding	c.590+314T>C
chr2	68494445	A	G	PASS	0/1	intron_variant	MODIFIER	TMEM39B	TMEM39B	transcript	XM_038531263.1	protein_coding	c.209+314T>C
chr2	68494445	A	G	PASS	0/1	intron_variant	MODIFIER	TMEM39B	TMEM39B	transcript	XM_038531262.1	protein_coding	c.209+314T>C
chr2	68494445	A	G	PASS	0/1	intron_variant	MODIFIER	TMEM39B	TMEM39B	transcript	XM_038531260.1	protein_coding	c.590+314T>C
chr2	68494445	A	G	PASS	0/1	intron_variant	MODIFIER	TMEM39B	TMEM39B	transcript	XM_038531261.1	protein_coding	c.590+314T>C
chr2	68498026	C	T	PASS	0/1	upstream_gene_variant	MODIFIER	TMEM39B	TMEM39B	transcript	XM_038531263.1	protein_coding	c.-2582G>A
chr2	68498026	C	T	PASS	0/1	upstream_gene_variant	MODIFIER	TMEM39B	TMEM39B	transcript	XM_038531262.1	protein_coding	c.-2620G>A
chr2	68498026	C	T	PASS	0/1	intron_variant	MODIFIER	TMEM39B	TMEM39B	transcript	XM_038531259.1	protein_coding	c.4+393G>A
chr2	68498026	C	T	PASS	0/1	intron_variant	MODIFIER	TMEM39B	TMEM39B	transcript	XM_038531260.1	protein_coding	c.4+393G>A
chr2	68498026	C	T	PASS	0/1	intron_variant	MODIFIER	TMEM39B	TMEM39B	transcript	XM_038531261.1	protein_coding	c.4+393G>A
chr2	68568963	T	TC	PASS	0/1	intron_variant	MODIFIER	LOC111093096	LOC111093096	transcript	XR_005355891.1	pseudogene	n.1163+20796_1163+20797insC
chr2	68568963	T	TC	PASS	0/1	intron_variant	MODIFIER	LOC111093096	LOC111093096	transcript	XR_005355890.1	pseudogene	n.1163+20796_1163+20797insC
chr2	68568963	T	TC	PASS	0/1	intron_variant	MODIFIER	LOC111093096	LOC111093096	transcript	XR_005355892.1	pseudogene	n.1163+20796_1163+20797insC
chr2	69873341	G	A	PASS	0/1	intergenic_region	MODIFIER	LOC111094698-LOC119870534	LOC111094698-LOC119870534	intergenic_region	LOC111094698-LOC119870534		n.69873341G>A
chr2	71402571	A	C	PASS	0/1	intron_variant	MODIFIER	PHACTR4	PHACTR4	transcript	XM_038531366.1	protein_coding	c.301+2760T>G
chr2	71402571	A	C	PASS	0/1	intron_variant	MODIFIER	PHACTR4	PHACTR4	transcript	XM_038531369.1	protein_coding	c.271+2760T>G
chr2	71402571	A	C	PASS	0/1	intron_variant	MODIFIER	PHACTR4	PHACTR4	transcript	XM_038531367.1	protein_coding	c.295+2760T>G
chr2	71402571	A	C	PASS	0/1	intron_variant	MODIFIER	PHACTR4	PHACTR4	transcript	XM_038531368.1	protein_coding	c.271+2760T>G
chr2	71402571	A	C	PASS	0/1	intron_variant	MODIFIER	PHACTR4	PHACTR4	transcript	XM_038531370.1	protein_coding	c.223+2760T>G
chr2	72130676	T	G	PASS	0/1	upstream_gene_variant	MODIFIER	AHDC1	AHDC1	transcript	XM_038531405.1	protein_coding	c.-2358T>G
chr2	72130676	T	G	PASS	0/1	intergenic_region	MODIFIER	FGR-AHDC1	FGR-AHDC1	intergenic_region	FGR-AHDC1		n.72130676T>G
chr2	72292770	T	G	PASS	0/1	upstream_gene_variant	MODIFIER	FCN3	FCN3	transcript	XM_038529591.1	protein_coding	c.-2816T>G
chr2	72292770	T	G	PASS	0/1	downstream_gene_variant	MODIFIER	CD164L2	CD164L2	transcript	XM_038531409.1	protein_coding	c.*1621T>G
chr2	72292770	T	G	PASS	0/1	downstream_gene_variant	MODIFIER	CD164L2	CD164L2	transcript	XM_038531411.1	protein_coding	c.*1621T>G
chr2	72292770	T	G	PASS	0/1	downstream_gene_variant	MODIFIER	CD164L2	CD164L2	transcript	XM_038531415.1	protein_coding	c.*2098T>G
chr2	72292770	T	G	PASS	0/1	downstream_gene_variant	MODIFIER	CD164L2	CD164L2	transcript	XM_038531412.1	protein_coding	c.*1854T>G
chr2	72292770	T	G	PASS	0/1	downstream_gene_variant	MODIFIER	CD164L2	CD164L2	transcript	XM_038531410.1	protein_coding	c.*1621T>G
chr2	72292770	T	G	PASS	0/1	downstream_gene_variant	MODIFIER	CD164L2	CD164L2	transcript	XM_038531413.1	protein_coding	c.*1588T>G
chr2	72292770	T	G	PASS	0/1	downstream_gene_variant	MODIFIER	CD164L2	CD164L2	transcript	XM_038531414.1	protein_coding	c.*1588T>G
chr2	72292770	T	G	PASS	0/1	intergenic_region	MODIFIER	CD164L2-FCN3	CD164L2-FCN3	intergenic_region	CD164L2-FCN3		n.72292770T>G
chr2	72590783	T	A	PASS	0/1	upstream_gene_variant	MODIFIER	KDF1	KDF1	transcript	XM_038531425.1	protein_coding	c.-4843T>A
chr2	72590783	T	A	PASS	0/1	upstream_gene_variant	MODIFIER	KDF1	KDF1	transcript	XM_038531426.1	protein_coding	c.-4782T>A
chr2	72590783	T	A	PASS	0/1	intergenic_region	MODIFIER	TRNP1-KDF1	TRNP1-KDF1	intergenic_region	TRNP1-KDF1		n.72590783T>A
chr2	72888540	TGC	T	PASS	0/1	intergenic_region	MODIFIER	LOC119870050-RPS6KA1	LOC119870050-RPS6KA1	intergenic_region	LOC119870050-RPS6KA1		n.72888541_72888542delGC
chr2	72888542	C	CTTTTTTTTTTTTTTTTTTTTTTTTT	PASS	0/1	intergenic_region	MODIFIER	LOC119870050-RPS6KA1	LOC119870050-RPS6KA1	intergenic_region	LOC119870050-RPS6KA1		n.72888542_72888543insTTTTTTTTTTTTTTTTTTTTTTTTT
chr2	73424915	G	GTCTACCTTCCTTCTTTTTTTTTTTTTTTTTTTTTTTTTTTTTTTTTTTT	PASS	0/1	intergenic_region	MODIFIER	PAFAH2-STMN1	PAFAH2-STMN1	intergenic_region	PAFAH2-STMN1		n.73424915_73424916insTCTACCTTCCTTCTTTTTTTTTTTTTTTTTTTTTTTTTTTTTTTTTTTT
chr2	74637981	C	T	PASS	0/1	intron_variant	MODIFIER	STPG1	STPG1	transcript	XM_038531589.1	protein_coding	c.-68-252C>T
chr2	74637981	C	T	PASS	0/1	intron_variant	MODIFIER	STPG1	STPG1	transcript	XM_038531596.1	protein_coding	c.-219+1806C>T
chr2	74637981	C	T	PASS	0/1	intron_variant	MODIFIER	STPG1	STPG1	transcript	XM_038531592.1	protein_coding	c.-68-252C>T
chr2	74637981	C	T	PASS	0/1	intron_variant	MODIFIER	STPG1	STPG1	transcript	XM_038531593.1	protein_coding	c.-68-252C>T
chr2	74637981	C	T	PASS	0/1	intron_variant	MODIFIER	STPG1	STPG1	transcript	XM_038531594.1	protein_coding	c.-219+1806C>T
chr2	74637981	C	T	PASS	0/1	intron_variant	MODIFIER	STPG1	STPG1	transcript	XM_038531590.1	protein_coding	c.-68-252C>T
chr2	74637981	C	T	PASS	0/1	intron_variant	MODIFIER	STPG1	STPG1	transcript	XM_038531595.1	protein_coding	c.-219+1806C>T
chr2	74637981	C	T	PASS	0/1	intron_variant	MODIFIER	STPG1	STPG1	transcript	XM_038531591.1	protein_coding	c.-68-252C>T
chr2	75371474	G	A	PASS	0/1	intron_variant	MODIFIER	ASAP3	ASAP3	transcript	XM_038531632.1	protein_coding	c.473+2449G>A
chr2	75371474	G	A	PASS	0/1	intron_variant	MODIFIER	ASAP3	ASAP3	transcript	XM_038531634.1	protein_coding	c.473+2449G>A
chr2	75371474	G	A	PASS	0/1	intron_variant	MODIFIER	ASAP3	ASAP3	transcript	XR_005356028.1	pseudogene	n.530+2449G>A
chr2	75371474	G	A	PASS	0/1	intron_variant	MODIFIER	ASAP3	ASAP3	transcript	XM_038531633.1	protein_coding	c.473+2449G>A
chr2	75691764	C	T	PASS	0/1	intron_variant	MODIFIER	LUZP1	LUZP1	transcript	XM_038531645.1	protein_coding	c.-119-4064C>T
chr2	75691764	C	T	PASS	0/1	intron_variant	MODIFIER	LUZP1	LUZP1	transcript	XM_038531646.1	protein_coding	c.-119-4064C>T
chr2	75691764	C	T	PASS	0/1	intron_variant	MODIFIER	LUZP1	LUZP1	transcript	XM_038531647.1	protein_coding	c.-119-4064C>T
chr2	75691764	C	T	PASS	0/1	intron_variant	MODIFIER	LUZP1	LUZP1	transcript	XM_038531652.1	protein_coding	c.-119-4064C>T
chr2	75691764	C	T	PASS	0/1	intron_variant	MODIFIER	LUZP1	LUZP1	transcript	XM_038531648.1	protein_coding	c.-119-4064C>T
chr2	75691764	C	T	PASS	0/1	intron_variant	MODIFIER	LUZP1	LUZP1	transcript	XM_038531650.1	protein_coding	c.-119-4064C>T
chr2	75691764	C	T	PASS	0/1	intron_variant	MODIFIER	LUZP1	LUZP1	transcript	XM_038531651.1	protein_coding	c.-119-4064C>T
chr2	75691764	C	T	PASS	0/1	intron_variant	MODIFIER	LUZP1	LUZP1	transcript	XM_038531649.1	protein_coding	c.-119-4064C>T
chr2	75701505	C	G	PASS	0/1	3_prime_UTR_variant	MODIFIER	LUZP1	LUZP1	transcript	XM_038531645.1	protein_coding	c.*735C>G
chr2	75701505	C	G	PASS	0/1	3_prime_UTR_variant	MODIFIER	LUZP1	LUZP1	transcript	XM_038531646.1	protein_coding	c.*735C>G
chr2	75701505	C	G	PASS	0/1	3_prime_UTR_variant	MODIFIER	LUZP1	LUZP1	transcript	XM_038531647.1	protein_coding	c.*735C>G
chr2	75701505	C	G	PASS	0/1	3_prime_UTR_variant	MODIFIER	LUZP1	LUZP1	transcript	XM_038531652.1	protein_coding	c.*313C>G
chr2	75701505	C	G	PASS	0/1	3_prime_UTR_variant	MODIFIER	LUZP1	LUZP1	transcript	XM_038531648.1	protein_coding	c.*735C>G
chr2	75701505	C	G	PASS	0/1	3_prime_UTR_variant	MODIFIER	LUZP1	LUZP1	transcript	XM_038531650.1	protein_coding	c.*735C>G
chr2	75701505	C	G	PASS	0/1	3_prime_UTR_variant	MODIFIER	LUZP1	LUZP1	transcript	XM_038531651.1	protein_coding	c.*735C>G
chr2	75701505	C	G	PASS	0/1	3_prime_UTR_variant	MODIFIER	LUZP1	LUZP1	transcript	XM_038531649.1	protein_coding	c.*735C>G
chr2	75701505	C	G	PASS	0/1	downstream_gene_variant	MODIFIER	KDM1A	KDM1A	transcript	XM_038531653.1	protein_coding	c.*4707G>C
chr2	75701505	C	G	PASS	0/1	downstream_gene_variant	MODIFIER	KDM1A	KDM1A	transcript	XM_038531654.1	protein_coding	c.*4707G>C
chr2	75701505	C	G	PASS	0/1	downstream_gene_variant	MODIFIER	KDM1A	KDM1A	transcript	XM_038531655.1	protein_coding	c.*4707G>C
chr2	75790210	C	T	PASS	0/1	intron_variant	MODIFIER	LACTBL1	LACTBL1	transcript	XM_038529595.1	protein_coding	c.148+220C>T
chr2	75832993	C	T	PASS	0/1	intron_variant	MODIFIER	EPHB2	EPHB2	transcript	XM_038531657.1	protein_coding	c.1699+532G>A
chr2	75832993	C	T	PASS	0/1	intron_variant	MODIFIER	EPHB2	EPHB2	transcript	XM_038531658.1	protein_coding	c.1696+532G>A
chr2	75832993	C	T	PASS	0/1	intron_variant	MODIFIER	EPHB2	EPHB2	transcript	XM_038531659.1	protein_coding	c.1606+532G>A
chr2	75960281	A	C	PASS	0/1	intergenic_region	MODIFIER	EPHB2-C1QB	EPHB2-C1QB	intergenic_region	EPHB2-C1QB		n.75960281A>C
chr2	75960818	A	G	PASS	0/1	intergenic_region	MODIFIER	EPHB2-C1QB	EPHB2-C1QB	intergenic_region	EPHB2-C1QB		n.75960818A>G
chr2	75975158	G	A	PASS	0/1	intergenic_region	MODIFIER	EPHB2-C1QB	EPHB2-C1QB	intergenic_region	EPHB2-C1QB		n.75975158G>A
chr2	76004075	T	G	PASS	0/1	intergenic_region	MODIFIER	EPHB2-C1QB	EPHB2-C1QB	intergenic_region	EPHB2-C1QB		n.76004075T>G
chr2	76008103	G	A	PASS	0/1	intergenic_region	MODIFIER	EPHB2-C1QB	EPHB2-C1QB	intergenic_region	EPHB2-C1QB		n.76008103G>A
chr2	76734185	C	T	PASS	0/1	intron_variant	MODIFIER	HSPG2	HSPG2	transcript	XM_038531680.1	protein_coding	c.6789+52C>T
chr2	76734185	C	T	PASS	0/1	intron_variant	MODIFIER	HSPG2	HSPG2	transcript	XM_038531681.1	protein_coding	c.6786+52C>T
chr2	76734185	C	T	PASS	0/1	intron_variant	MODIFIER	HSPG2	HSPG2	transcript	XM_038531682.1	protein_coding	c.6789+52C>T
chr2	76734185	C	T	PASS	0/1	intron_variant	MODIFIER	HSPG2	HSPG2	transcript	XM_038531683.1	protein_coding	c.6768+52C>T
chr2	76734185	C	T	PASS	0/1	intron_variant	MODIFIER	HSPG2	HSPG2	transcript	XM_038531684.1	protein_coding	c.6738+52C>T
chr2	76734185	C	T	PASS	0/1	intron_variant	MODIFIER	HSPG2	HSPG2	transcript	XM_038531685.1	protein_coding	c.6789+52C>T
chr2	76734185	C	T	PASS	0/1	intron_variant	MODIFIER	HSPG2	HSPG2	transcript	XM_038531686.1	protein_coding	c.6789+52C>T
chr2	76734185	C	T	PASS	0/1	intron_variant	MODIFIER	HSPG2	HSPG2	transcript	XM_038531687.1	protein_coding	c.6366+52C>T
chr2	76734185	C	T	PASS	0/1	intron_variant	MODIFIER	HSPG2	HSPG2	transcript	XM_038531688.1	protein_coding	c.6345+52C>T
chr2	76734185	C	T	PASS	0/1	intron_variant	MODIFIER	HSPG2	HSPG2	transcript	XM_038531689.1	protein_coding	c.6294+52C>T
chr2	76734185	C	T	PASS	0/1	intron_variant	MODIFIER	HSPG2	HSPG2	transcript	XM_038531690.1	protein_coding	c.6291+52C>T
chr2	76734185	C	T	PASS	0/1	intron_variant	MODIFIER	HSPG2	HSPG2	transcript	XM_038531691.1	protein_coding	c.6789+52C>T
chr2	76734185	C	T	PASS	0/1	intron_variant	MODIFIER	HSPG2	HSPG2	transcript	XM_038531692.1	protein_coding	c.6294+52C>T
chr2	76734185	C	T	PASS	0/1	intron_variant	MODIFIER	HSPG2	HSPG2	transcript	XM_038531693.1	protein_coding	c.6291+52C>T
chr2	76900281	C	A	PASS	0/1	intron_variant	MODIFIER	LOC487387	LOC487387	transcript	XM_038531703.1	protein_coding	c.44+169C>A
chr2	76900281	C	A	PASS	0/1	intron_variant	MODIFIER	LOC487387	LOC487387	transcript	XR_005356063.1	pseudogene	n.91-1699C>A
chr2	76900281	C	A	PASS	0/1	intron_variant	MODIFIER	LOC487387	LOC487387	transcript	XR_005356064.1	pseudogene	n.65+15223C>A
chr2	76900281	C	A	PASS	0/1	intron_variant	MODIFIER	LOC487387	LOC487387	transcript	XR_005356060.1	pseudogene	n.100+169C>A
chr2	76900281	C	A	PASS	0/1	intron_variant	MODIFIER	LOC487387	LOC487387	transcript	XR_005356055.1	pseudogene	n.99+169C>A
chr2	76900281	C	A	PASS	0/1	intron_variant	MODIFIER	LOC487387	LOC487387	transcript	XR_005356057.1	pseudogene	n.99+169C>A
chr2	76900281	C	A	PASS	0/1	intron_variant	MODIFIER	LOC487387	LOC487387	transcript	XR_005356062.1	pseudogene	n.99+169C>A
chr2	76900281	C	A	PASS	0/1	intron_variant	MODIFIER	LOC487387	LOC487387	transcript	XR_005356056.1	pseudogene	n.98+169C>A
chr2	76900281	C	A	PASS	0/1	intron_variant	MODIFIER	LOC487387	LOC487387	transcript	XM_038531706.1	protein_coding	c.44+169C>A
chr2	76900281	C	A	PASS	0/1	intron_variant	MODIFIER	LOC487387	LOC487387	transcript	XR_005356059.1	pseudogene	n.97+169C>A
chr2	76900281	C	A	PASS	0/1	intron_variant	MODIFIER	LOC487387	LOC487387	transcript	XM_038531707.1	protein_coding	c.44+169C>A
chr2	76900281	C	A	PASS	0/1	intron_variant	MODIFIER	LOC487387	LOC487387	transcript	XM_038531704.1	protein_coding	c.44+169C>A
chr2	76900281	C	A	PASS	0/1	intron_variant	MODIFIER	LOC487387	LOC487387	transcript	XM_038531705.1	protein_coding	c.44+169C>A
chr2	77346796	T	C	PASS	0/1	intron_variant	MODIFIER	EIF4G3	EIF4G3	transcript	XM_038531709.1	protein_coding	c.241-5177T>C
chr2	77346796	T	C	PASS	0/1	intron_variant	MODIFIER	EIF4G3	EIF4G3	transcript	XM_038531720.1	protein_coding	c.-195-5177T>C
chr2	77346796	T	C	PASS	0/1	intron_variant	MODIFIER	EIF4G3	EIF4G3	transcript	XM_038531722.1	protein_coding	c.-67+26154T>C
chr2	77346796	T	C	PASS	0/1	intron_variant	MODIFIER	EIF4G3	EIF4G3	transcript	XM_038531710.1	protein_coding	c.241-5177T>C
chr2	77346796	T	C	PASS	0/1	intron_variant	MODIFIER	EIF4G3	EIF4G3	transcript	XM_038531711.1	protein_coding	c.241-5177T>C
chr2	77346796	T	C	PASS	0/1	intron_variant	MODIFIER	EIF4G3	EIF4G3	transcript	XM_038531712.1	protein_coding	c.241-5177T>C
chr2	77346796	T	C	PASS	0/1	intron_variant	MODIFIER	EIF4G3	EIF4G3	transcript	XM_038531717.1	protein_coding	c.-295-5177T>C
chr2	77346796	T	C	PASS	0/1	intron_variant	MODIFIER	EIF4G3	EIF4G3	transcript	XM_038531714.1	protein_coding	c.96+26154T>C
chr2	77346796	T	C	PASS	0/1	intron_variant	MODIFIER	EIF4G3	EIF4G3	transcript	XM_038531719.1	protein_coding	c.-295-5177T>C
chr2	77346796	T	C	PASS	0/1	intron_variant	MODIFIER	EIF4G3	EIF4G3	transcript	XM_038531721.1	protein_coding	c.-565-5177T>C
chr2	78123637	C	G	PASS	0/1	downstream_gene_variant	MODIFIER	LOC119863942	LOC119863942	transcript	XR_005356096.1	pseudogene	n.*3721C>G
chr2	78123637	C	G	PASS	0/1	downstream_gene_variant	MODIFIER	LOC119870056	LOC119870056	transcript	XR_005355101.1	pseudogene	n.*556G>C
chr2	78123637	C	G	PASS	0/1	downstream_gene_variant	MODIFIER	LOC119863942	LOC119863942	transcript	XR_005356095.1	pseudogene	n.*3723C>G
chr2	78123637	C	G	PASS	0/1	downstream_gene_variant	MODIFIER	LOC119863942	LOC119863942	transcript	XR_005356094.1	pseudogene	n.*3724C>G
chr2	78123637	C	G	PASS	0/1	downstream_gene_variant	MODIFIER	LOC119863942	LOC119863942	transcript	XR_005356099.1	pseudogene	n.*3723C>G
chr2	78123637	C	G	PASS	0/1	downstream_gene_variant	MODIFIER	LOC119863942	LOC119863942	transcript	XR_005356100.1	pseudogene	n.*3722C>G
chr2	78123637	C	G	PASS	0/1	downstream_gene_variant	MODIFIER	LOC119863942	LOC119863942	transcript	XR_005356101.1	pseudogene	n.*3721C>G
chr2	78123637	C	G	PASS	0/1	downstream_gene_variant	MODIFIER	LOC119863942	LOC119863942	transcript	XR_005356102.1	pseudogene	n.*3721C>G
chr2	78123637	C	G	PASS	0/1	downstream_gene_variant	MODIFIER	LOC119863942	LOC119863942	transcript	XR_005356098.1	pseudogene	n.*3722C>G
chr2	78123637	C	G	PASS	0/1	downstream_gene_variant	MODIFIER	LOC119863942	LOC119863942	transcript	XR_005356097.1	pseudogene	n.*3722C>G
chr2	78123637	C	G	PASS	0/1	intergenic_region	MODIFIER	LOC119863942-LOC119870056	LOC119863942-LOC119870056	intergenic_region	LOC119863942-LOC119870056		n.78123637C>G
chr2	79180403	A	T	PASS	0/1	upstream_gene_variant	MODIFIER	TAS1R2	TAS1R2	transcript	NM_001031819.1	protein_coding	c.-2917A>T
chr2	79180403	A	T	PASS	0/1	downstream_gene_variant	MODIFIER	ALDH4A1	ALDH4A1	transcript	XM_038531813.1	protein_coding	c.*6188A>T
chr2	79180403	A	T	PASS	0/1	intergenic_region	MODIFIER	ALDH4A1-TAS1R2	ALDH4A1-TAS1R2	intergenic_region	ALDH4A1-TAS1R2		n.79180403A>T
chr2	79221236	G	A	PASS	0/1	downstream_gene_variant	MODIFIER	LOC119870058	LOC119870058	transcript	XR_005355105.1	pseudogene	n.*1430C>T
chr2	79221236	G	A	PASS	0/1	intergenic_region	MODIFIER	TAS1R2-LOC119870058	TAS1R2-LOC119870058	intergenic_region	TAS1R2-LOC119870058		n.79221236G>A
chr2	79384961	G	A	PASS	0/1	upstream_gene_variant	MODIFIER	PAX7	PAX7	transcript	XM_038529597.1	protein_coding	c.-3329C>T
chr2	79384961	G	A	PASS	0/1	intergenic_region	MODIFIER	PAX7-LOC119870471	PAX7-LOC119870471	intergenic_region	PAX7-LOC119870471		n.79384961G>A
chr2	81404285	GGT	G	PASS	0/1	downstream_gene_variant	MODIFIER	DDI2	DDI2	transcript	XM_038531906.1	protein_coding	c.*3536_*3537delAC
chr2	81404285	GGT	G	PASS	0/1	downstream_gene_variant	MODIFIER	DDI2	DDI2	transcript	XM_038531910.1	protein_coding	c.*3536_*3537delAC
chr2	81404285	GGT	G	PASS	0/1	downstream_gene_variant	MODIFIER	DDI2	DDI2	transcript	XM_038531908.1	protein_coding	c.*3536_*3537delAC
chr2	81404285	GGT	G	PASS	0/1	downstream_gene_variant	MODIFIER	DDI2	DDI2	transcript	XM_038531907.1	protein_coding	c.*3536_*3537delAC
chr2	81404285	GGT	G	PASS	0/1	intergenic_region	MODIFIER	PLEKHM2-DDI2	PLEKHM2-DDI2	intergenic_region	PLEKHM2-DDI2		n.81404286_81404287delGT
chr2	81617099	C	T	PASS	0/1	downstream_gene_variant	MODIFIER	FHAD1	FHAD1	transcript	XM_038531927.1	protein_coding	c.*2495G>A
chr2	81617099	C	T	PASS	0/1	intron_variant	MODIFIER	FHAD1	FHAD1	transcript	XM_038531920.1	protein_coding	c.3484-764G>A
chr2	81617099	C	T	PASS	0/1	intron_variant	MODIFIER	FHAD1	FHAD1	transcript	XM_038531921.1	protein_coding	c.3484-764G>A
chr2	81617099	C	T	PASS	0/1	intron_variant	MODIFIER	FHAD1	FHAD1	transcript	XM_038531923.1	protein_coding	c.3424-764G>A
chr2	81617099	C	T	PASS	0/1	intron_variant	MODIFIER	FHAD1	FHAD1	transcript	XM_038531924.1	protein_coding	c.3376-764G>A
chr2	81617099	C	T	PASS	0/1	intron_variant	MODIFIER	FHAD1	FHAD1	transcript	XM_038531925.1	protein_coding	c.3484-764G>A
chr2	81617099	C	T	PASS	0/1	intron_variant	MODIFIER	FHAD1	FHAD1	transcript	XM_038531926.1	protein_coding	c.3316-764G>A
chr2	81643963	C	T	PASS	0/1	intron_variant	MODIFIER	FHAD1	FHAD1	transcript	XM_038531920.1	protein_coding	c.1886-1082G>A
chr2	81643963	C	T	PASS	0/1	intron_variant	MODIFIER	FHAD1	FHAD1	transcript	XM_038531921.1	protein_coding	c.1886-1082G>A
chr2	81643963	C	T	PASS	0/1	intron_variant	MODIFIER	FHAD1	FHAD1	transcript	XM_038531923.1	protein_coding	c.1886-1082G>A
chr2	81643963	C	T	PASS	0/1	intron_variant	MODIFIER	FHAD1	FHAD1	transcript	XM_038531924.1	protein_coding	c.1778-1082G>A
chr2	81643963	C	T	PASS	0/1	intron_variant	MODIFIER	FHAD1	FHAD1	transcript	XM_038531925.1	protein_coding	c.1886-1082G>A
chr2	81643963	C	T	PASS	0/1	intron_variant	MODIFIER	FHAD1	FHAD1	transcript	XM_038531926.1	protein_coding	c.1886-1082G>A
chr2	81643963	C	T	PASS	0/1	intron_variant	MODIFIER	FHAD1	FHAD1	transcript	XM_038531927.1	protein_coding	c.1886-1082G>A
chr2	81696499	C	A	PASS	0/1	intron_variant	MODIFIER	FHAD1	FHAD1	transcript	XM_038531920.1	protein_coding	c.300+3349G>T
chr2	81696499	C	A	PASS	0/1	intron_variant	MODIFIER	FHAD1	FHAD1	transcript	XM_038531921.1	protein_coding	c.300+3349G>T
chr2	81696499	C	A	PASS	0/1	intron_variant	MODIFIER	FHAD1	FHAD1	transcript	XM_038531923.1	protein_coding	c.300+3349G>T
chr2	81696499	C	A	PASS	0/1	intron_variant	MODIFIER	FHAD1	FHAD1	transcript	XM_038531924.1	protein_coding	c.300+3349G>T
chr2	81696499	C	A	PASS	0/1	intron_variant	MODIFIER	FHAD1	FHAD1	transcript	XM_038531925.1	protein_coding	c.300+3349G>T
chr2	81696499	C	A	PASS	0/1	intron_variant	MODIFIER	FHAD1	FHAD1	transcript	XM_038531926.1	protein_coding	c.300+3349G>T
chr2	81696499	C	A	PASS	0/1	intron_variant	MODIFIER	FHAD1	FHAD1	transcript	XM_038531927.1	protein_coding	c.300+3349G>T
chr2	81701874	C	T	PASS	0/1	intron_variant	MODIFIER	FHAD1	FHAD1	transcript	XM_038531920.1	protein_coding	c.94-1820G>A
chr2	81701874	C	T	PASS	0/1	intron_variant	MODIFIER	FHAD1	FHAD1	transcript	XM_038531921.1	protein_coding	c.94-1820G>A
chr2	81701874	C	T	PASS	0/1	intron_variant	MODIFIER	FHAD1	FHAD1	transcript	XM_038531923.1	protein_coding	c.94-1820G>A
chr2	81701874	C	T	PASS	0/1	intron_variant	MODIFIER	FHAD1	FHAD1	transcript	XM_038531924.1	protein_coding	c.94-1820G>A
chr2	81701874	C	T	PASS	0/1	intron_variant	MODIFIER	FHAD1	FHAD1	transcript	XM_038531925.1	protein_coding	c.94-1820G>A
chr2	81701874	C	T	PASS	0/1	intron_variant	MODIFIER	FHAD1	FHAD1	transcript	XM_038531926.1	protein_coding	c.94-1820G>A
chr2	81701874	C	T	PASS	0/1	intron_variant	MODIFIER	FHAD1	FHAD1	transcript	XM_038531927.1	protein_coding	c.94-1820G>A
chr2	81714196	A	G	PASS	0/1	intron_variant	MODIFIER	FHAD1	FHAD1	transcript	XM_038531920.1	protein_coding	c.93+3041T>C
chr2	81714196	A	G	PASS	0/1	intron_variant	MODIFIER	FHAD1	FHAD1	transcript	XM_038531921.1	protein_coding	c.93+3041T>C
chr2	81714196	A	G	PASS	0/1	intron_variant	MODIFIER	FHAD1	FHAD1	transcript	XM_038531923.1	protein_coding	c.93+3041T>C
chr2	81714196	A	G	PASS	0/1	intron_variant	MODIFIER	FHAD1	FHAD1	transcript	XM_038531924.1	protein_coding	c.93+3041T>C
chr2	81714196	A	G	PASS	0/1	intron_variant	MODIFIER	FHAD1	FHAD1	transcript	XM_038531925.1	protein_coding	c.93+3041T>C
chr2	81714196	A	G	PASS	0/1	intron_variant	MODIFIER	FHAD1	FHAD1	transcript	XM_038531926.1	protein_coding	c.93+3041T>C
chr2	81714196	A	G	PASS	0/1	intron_variant	MODIFIER	FHAD1	FHAD1	transcript	XM_038531927.1	protein_coding	c.93+3041T>C
chr2	81732807	A	G	PASS	0/1	downstream_gene_variant	MODIFIER	TMEM51	TMEM51	transcript	XM_038531928.1	protein_coding	c.*4739T>C
chr2	81732807	A	G	PASS	0/1	downstream_gene_variant	MODIFIER	TMEM51	TMEM51	transcript	XM_038531932.1	protein_coding	c.*4739T>C
chr2	81732807	A	G	PASS	0/1	downstream_gene_variant	MODIFIER	TMEM51	TMEM51	transcript	XM_038531934.1	protein_coding	c.*4739T>C
chr2	81732807	A	G	PASS	0/1	downstream_gene_variant	MODIFIER	TMEM51	TMEM51	transcript	XM_038531929.1	protein_coding	c.*4739T>C
chr2	81732807	A	G	PASS	0/1	downstream_gene_variant	MODIFIER	TMEM51	TMEM51	transcript	XM_038531933.1	protein_coding	c.*4739T>C
chr2	81732807	A	G	PASS	0/1	downstream_gene_variant	MODIFIER	TMEM51	TMEM51	transcript	XM_038531931.1	protein_coding	c.*4739T>C
chr2	81732807	A	G	PASS	0/1	downstream_gene_variant	MODIFIER	TMEM51	TMEM51	transcript	XM_038531930.1	protein_coding	c.*4739T>C
chr2	81732807	A	G	PASS	0/1	intron_variant	MODIFIER	LOC102153950	LOC102153950	transcript	XR_005356152.1	pseudogene	n.264-4125A>G
chr2	81732807	A	G	PASS	0/1	intron_variant	MODIFIER	LOC102153950	LOC102153950	transcript	XR_005356151.1	pseudogene	n.107-4125A>G
chr2	81740805	C	T	PASS	0/1	downstream_gene_variant	MODIFIER	LOC102153950	LOC102153950	transcript	XR_005356152.1	pseudogene	n.*3588C>T
chr2	81740805	C	T	PASS	0/1	downstream_gene_variant	MODIFIER	LOC102153950	LOC102153950	transcript	XR_005356151.1	pseudogene	n.*3588C>T
chr2	81740805	C	T	PASS	0/1	intron_variant	MODIFIER	TMEM51	TMEM51	transcript	XM_038531928.1	protein_coding	c.-197-134G>A
chr2	81740805	C	T	PASS	0/1	intron_variant	MODIFIER	TMEM51	TMEM51	transcript	XM_038531932.1	protein_coding	c.-197-134G>A
chr2	81740805	C	T	PASS	0/1	intron_variant	MODIFIER	TMEM51	TMEM51	transcript	XM_038531934.1	protein_coding	c.-197-134G>A
chr2	81740805	C	T	PASS	0/1	intron_variant	MODIFIER	TMEM51	TMEM51	transcript	XM_038531929.1	protein_coding	c.-197-134G>A
chr2	81740805	C	T	PASS	0/1	intron_variant	MODIFIER	TMEM51	TMEM51	transcript	XM_038531933.1	protein_coding	c.-197-134G>A
chr2	81740805	C	T	PASS	0/1	intron_variant	MODIFIER	TMEM51	TMEM51	transcript	XM_038531931.1	protein_coding	c.-197-134G>A
chr2	81740805	C	T	PASS	0/1	intron_variant	MODIFIER	TMEM51	TMEM51	transcript	XM_038531930.1	protein_coding	c.-197-134G>A
chr2	81747128	A	G	PASS	0/1	intron_variant	MODIFIER	TMEM51	TMEM51	transcript	XM_038531928.1	protein_coding	c.-272-2591T>C
chr2	81747128	A	G	PASS	0/1	intron_variant	MODIFIER	TMEM51	TMEM51	transcript	XM_038531932.1	protein_coding	c.-272-2591T>C
chr2	81747128	A	G	PASS	0/1	intron_variant	MODIFIER	TMEM51	TMEM51	transcript	XM_038531934.1	protein_coding	c.-346-2591T>C
chr2	81747128	A	G	PASS	0/1	intron_variant	MODIFIER	TMEM51	TMEM51	transcript	XM_038531929.1	protein_coding	c.-272-2591T>C
chr2	81747128	A	G	PASS	0/1	intron_variant	MODIFIER	TMEM51	TMEM51	transcript	XM_038531933.1	protein_coding	c.-346-2591T>C
chr2	81747128	A	G	PASS	0/1	intron_variant	MODIFIER	TMEM51	TMEM51	transcript	XM_038531931.1	protein_coding	c.-272-2591T>C
chr2	81747128	A	G	PASS	0/1	intron_variant	MODIFIER	TMEM51	TMEM51	transcript	XM_038531930.1	protein_coding	c.-272-2591T>C
chr2	81809324	A	T	PASS	1/1	intergenic_region	MODIFIER	TMEM51-KAZN	TMEM51-KAZN	intergenic_region	TMEM51-KAZN		n.81809324A>T
chr2	81809351	TCTCTA	T	PASS	1/1	intergenic_region	MODIFIER	TMEM51-KAZN	TMEM51-KAZN	intergenic_region	TMEM51-KAZN		n.81809352_81809356delCTCTA
chr2	81844837	G	A	PASS	0/1	intron_variant	MODIFIER	KAZN	KAZN	transcript	XM_038531936.1	protein_coding	c.1544-812C>T
chr2	81844837	G	A	PASS	0/1	intron_variant	MODIFIER	KAZN	KAZN	transcript	XM_038531943.1	protein_coding	c.992-812C>T
chr2	81844837	G	A	PASS	0/1	intron_variant	MODIFIER	KAZN	KAZN	transcript	XM_038531942.1	protein_coding	c.992-812C>T
chr2	81844837	G	A	PASS	0/1	intron_variant	MODIFIER	KAZN	KAZN	transcript	XM_038531939.1	protein_coding	c.1064-812C>T
chr2	81844837	G	A	PASS	0/1	intron_variant	MODIFIER	KAZN	KAZN	transcript	XM_038531941.1	protein_coding	c.992-812C>T
chr2	81844837	G	A	PASS	0/1	intron_variant	MODIFIER	KAZN	KAZN	transcript	XM_038531944.1	protein_coding	c.992-812C>T
chr2	81844837	G	A	PASS	0/1	intron_variant	MODIFIER	KAZN	KAZN	transcript	XM_038531938.1	protein_coding	c.1364-812C>T
chr2	81844837	G	A	PASS	0/1	intron_variant	MODIFIER	KAZN	KAZN	transcript	XM_038531940.1	protein_coding	c.992-812C>T
chr2	81844837	G	A	PASS	0/1	intron_variant	MODIFIER	KAZN	KAZN	transcript	XM_038531937.1	protein_coding	c.1493-812C>T
chr2	81844837	G	A	PASS	0/1	intron_variant	MODIFIER	KAZN	KAZN	transcript	XR_005356153.1	pseudogene	n.1478-812C>T
chr2	81855714	C	T	PASS	0/1	intron_variant	MODIFIER	KAZN	KAZN	transcript	XM_038531936.1	protein_coding	c.1544-11689G>A
chr2	81855714	C	T	PASS	0/1	intron_variant	MODIFIER	KAZN	KAZN	transcript	XM_038531943.1	protein_coding	c.992-11689G>A
chr2	81855714	C	T	PASS	0/1	intron_variant	MODIFIER	KAZN	KAZN	transcript	XM_038531942.1	protein_coding	c.992-11689G>A
chr2	81855714	C	T	PASS	0/1	intron_variant	MODIFIER	KAZN	KAZN	transcript	XM_038531939.1	protein_coding	c.1064-11689G>A
chr2	81855714	C	T	PASS	0/1	intron_variant	MODIFIER	KAZN	KAZN	transcript	XM_038531941.1	protein_coding	c.992-11689G>A
chr2	81855714	C	T	PASS	0/1	intron_variant	MODIFIER	KAZN	KAZN	transcript	XM_038531944.1	protein_coding	c.992-11689G>A
chr2	81855714	C	T	PASS	0/1	intron_variant	MODIFIER	KAZN	KAZN	transcript	XM_038531938.1	protein_coding	c.1364-11689G>A
chr2	81855714	C	T	PASS	0/1	intron_variant	MODIFIER	KAZN	KAZN	transcript	XM_038531940.1	protein_coding	c.992-11689G>A
chr2	81855714	C	T	PASS	0/1	intron_variant	MODIFIER	KAZN	KAZN	transcript	XM_038531937.1	protein_coding	c.1493-11689G>A
chr2	81855714	C	T	PASS	0/1	intron_variant	MODIFIER	KAZN	KAZN	transcript	XR_005356153.1	pseudogene	n.1478-11689G>A
chr2	81858222	C	T	PASS	0/1	intron_variant	MODIFIER	KAZN	KAZN	transcript	XM_038531936.1	protein_coding	c.1543+9782G>A
chr2	81858222	C	T	PASS	0/1	intron_variant	MODIFIER	KAZN	KAZN	transcript	XM_038531943.1	protein_coding	c.991+9782G>A
chr2	81858222	C	T	PASS	0/1	intron_variant	MODIFIER	KAZN	KAZN	transcript	XM_038531942.1	protein_coding	c.991+9782G>A
chr2	81858222	C	T	PASS	0/1	intron_variant	MODIFIER	KAZN	KAZN	transcript	XM_038531939.1	protein_coding	c.1063+9782G>A
chr2	81858222	C	T	PASS	0/1	intron_variant	MODIFIER	KAZN	KAZN	transcript	XM_038531941.1	protein_coding	c.991+9782G>A
chr2	81858222	C	T	PASS	0/1	intron_variant	MODIFIER	KAZN	KAZN	transcript	XM_038531944.1	protein_coding	c.991+9782G>A
chr2	81858222	C	T	PASS	0/1	intron_variant	MODIFIER	KAZN	KAZN	transcript	XM_038531938.1	protein_coding	c.1363+9782G>A
chr2	81858222	C	T	PASS	0/1	intron_variant	MODIFIER	KAZN	KAZN	transcript	XM_038531940.1	protein_coding	c.991+9782G>A
chr2	81858222	C	T	PASS	0/1	intron_variant	MODIFIER	KAZN	KAZN	transcript	XM_038531937.1	protein_coding	c.1492+9782G>A
chr2	81858222	C	T	PASS	0/1	intron_variant	MODIFIER	KAZN	KAZN	transcript	XR_005356153.1	pseudogene	n.1477+9782G>A
chr2	81892362	C	A	PASS	0/1	intron_variant	MODIFIER	KAZN	KAZN	transcript	XM_038531936.1	protein_coding	c.689-8295G>T
chr2	81892362	C	A	PASS	0/1	intron_variant	MODIFIER	KAZN	KAZN	transcript	XM_038531943.1	protein_coding	c.137-8295G>T
chr2	81892362	C	A	PASS	0/1	intron_variant	MODIFIER	KAZN	KAZN	transcript	XM_038531942.1	protein_coding	c.137-8295G>T
chr2	81892362	C	A	PASS	0/1	intron_variant	MODIFIER	KAZN	KAZN	transcript	XM_038531939.1	protein_coding	c.209-8295G>T
chr2	81892362	C	A	PASS	0/1	intron_variant	MODIFIER	KAZN	KAZN	transcript	XM_038531941.1	protein_coding	c.137-8295G>T
chr2	81892362	C	A	PASS	0/1	intron_variant	MODIFIER	KAZN	KAZN	transcript	XM_038531944.1	protein_coding	c.137-8295G>T
chr2	81892362	C	A	PASS	0/1	intron_variant	MODIFIER	KAZN	KAZN	transcript	XM_038531938.1	protein_coding	c.509-8295G>T
chr2	81892362	C	A	PASS	0/1	intron_variant	MODIFIER	KAZN	KAZN	transcript	XM_038531940.1	protein_coding	c.137-8295G>T
chr2	81892362	C	A	PASS	0/1	intron_variant	MODIFIER	KAZN	KAZN	transcript	XM_038531937.1	protein_coding	c.689-8295G>T
chr2	81892362	C	A	PASS	0/1	intron_variant	MODIFIER	KAZN	KAZN	transcript	XR_005356153.1	pseudogene	n.679-8295G>T
chr2	81892362	C	A	PASS	0/1	intron_variant	MODIFIER	KAZN	KAZN	transcript	XM_038531945.1	protein_coding	c.578-8295G>T
chr2	82067290	C	T	PASS	0/1	intron_variant	MODIFIER	KAZN	KAZN	transcript	XM_038531936.1	protein_coding	c.497-129815G>A
chr2	82067290	C	T	PASS	0/1	intron_variant	MODIFIER	KAZN	KAZN	transcript	XM_038531940.1	protein_coding	c.-57+54062G>A
chr2	82067290	C	T	PASS	0/1	intron_variant	MODIFIER	KAZN	KAZN	transcript	XM_038531937.1	protein_coding	c.497-129815G>A
chr2	82067290	C	T	PASS	0/1	intron_variant	MODIFIER	KAZN	KAZN	transcript	XR_005356153.1	pseudogene	n.487-129815G>A
chr2	82067290	C	T	PASS	0/1	intron_variant	MODIFIER	KAZN	KAZN	transcript	XM_038531945.1	protein_coding	c.386-129815G>A
chr2	82100157	T	A	PASS	0/1	intron_variant	MODIFIER	KAZN	KAZN	transcript	XM_038531936.1	protein_coding	c.496+146593A>T
chr2	82100157	T	A	PASS	0/1	intron_variant	MODIFIER	LOC119870492	LOC119870492	transcript	XR_005356160.1	pseudogene	n.955+3516T>A
chr2	82100157	T	A	PASS	0/1	intron_variant	MODIFIER	KAZN	KAZN	transcript	XM_038531940.1	protein_coding	c.-57+21195A>T
chr2	82100157	T	A	PASS	0/1	intron_variant	MODIFIER	KAZN	KAZN	transcript	XM_038531937.1	protein_coding	c.496+146593A>T
chr2	82100157	T	A	PASS	0/1	intron_variant	MODIFIER	KAZN	KAZN	transcript	XR_005356153.1	pseudogene	n.486+146593A>T
chr2	82100157	T	A	PASS	0/1	intron_variant	MODIFIER	KAZN	KAZN	transcript	XM_038531945.1	protein_coding	c.385+146593A>T
chr2	82127560	G	A	PASS	0/1	intron_variant	MODIFIER	KAZN	KAZN	transcript	XM_038531936.1	protein_coding	c.496+119190C>T
chr2	82127560	G	A	PASS	0/1	intron_variant	MODIFIER	KAZN	KAZN	transcript	XM_038531940.1	protein_coding	c.-198+5862C>T
chr2	82127560	G	A	PASS	0/1	intron_variant	MODIFIER	KAZN	KAZN	transcript	XM_038531937.1	protein_coding	c.496+119190C>T
chr2	82127560	G	A	PASS	0/1	intron_variant	MODIFIER	KAZN	KAZN	transcript	XR_005356153.1	pseudogene	n.486+119190C>T
chr2	82127560	G	A	PASS	0/1	intron_variant	MODIFIER	KAZN	KAZN	transcript	XM_038531945.1	protein_coding	c.385+119190C>T
chr2	82142330	G	A	PASS	0/1	downstream_gene_variant	MODIFIER	LOC111093979	LOC111093979	transcript	XR_005356159.1	pseudogene	n.*2411G>A
chr2	82142330	G	A	PASS	0/1	downstream_gene_variant	MODIFIER	LOC111093979	LOC111093979	transcript	XR_005356158.1	pseudogene	n.*2411G>A
chr2	82142330	G	A	PASS	0/1	intron_variant	MODIFIER	KAZN	KAZN	transcript	XM_038531936.1	protein_coding	c.496+104420C>T
chr2	82142330	G	A	PASS	0/1	intron_variant	MODIFIER	KAZN	KAZN	transcript	XM_038531937.1	protein_coding	c.496+104420C>T
chr2	82142330	G	A	PASS	0/1	intron_variant	MODIFIER	KAZN	KAZN	transcript	XR_005356153.1	pseudogene	n.486+104420C>T
chr2	82142330	G	A	PASS	0/1	intron_variant	MODIFIER	KAZN	KAZN	transcript	XM_038531945.1	protein_coding	c.385+104420C>T
chr2	82152979	G	A	PASS	0/1	intron_variant	MODIFIER	KAZN	KAZN	transcript	XM_038531936.1	protein_coding	c.496+93771C>T
chr2	82152979	G	A	PASS	0/1	intron_variant	MODIFIER	KAZN	KAZN	transcript	XM_038531937.1	protein_coding	c.496+93771C>T
chr2	82152979	G	A	PASS	0/1	intron_variant	MODIFIER	KAZN	KAZN	transcript	XR_005356153.1	pseudogene	n.486+93771C>T
chr2	82152979	G	A	PASS	0/1	intron_variant	MODIFIER	KAZN	KAZN	transcript	XM_038531945.1	protein_coding	c.385+93771C>T
chr2	82156319	AG	A	PASS	0/1	intron_variant	MODIFIER	KAZN	KAZN	transcript	XM_038531936.1	protein_coding	c.496+90430delC
chr2	82156319	AG	A	PASS	0/1	intron_variant	MODIFIER	KAZN	KAZN	transcript	XM_038531937.1	protein_coding	c.496+90430delC
chr2	82156319	AG	A	PASS	0/1	intron_variant	MODIFIER	KAZN	KAZN	transcript	XR_005356153.1	pseudogene	n.486+90430delC
chr2	82156319	AG	A	PASS	0/1	intron_variant	MODIFIER	KAZN	KAZN	transcript	XM_038531945.1	protein_coding	c.385+90430delC
chr2	82159006	C	T	PASS	0/1	intron_variant	MODIFIER	KAZN	KAZN	transcript	XM_038531936.1	protein_coding	c.496+87744G>A
chr2	82159006	C	T	PASS	0/1	intron_variant	MODIFIER	KAZN	KAZN	transcript	XM_038531937.1	protein_coding	c.496+87744G>A
chr2	82159006	C	T	PASS	0/1	intron_variant	MODIFIER	KAZN	KAZN	transcript	XR_005356153.1	pseudogene	n.486+87744G>A
chr2	82159006	C	T	PASS	0/1	intron_variant	MODIFIER	KAZN	KAZN	transcript	XM_038531945.1	protein_coding	c.385+87744G>A
chr2	82175244	G	A	PASS	0/1	intron_variant	MODIFIER	KAZN	KAZN	transcript	XM_038531936.1	protein_coding	c.496+71506C>T
chr2	82175244	G	A	PASS	0/1	intron_variant	MODIFIER	KAZN	KAZN	transcript	XM_038531937.1	protein_coding	c.496+71506C>T
chr2	82175244	G	A	PASS	0/1	intron_variant	MODIFIER	KAZN	KAZN	transcript	XR_005356153.1	pseudogene	n.486+71506C>T
chr2	82175244	G	A	PASS	0/1	intron_variant	MODIFIER	KAZN	KAZN	transcript	XM_038531945.1	protein_coding	c.385+71506C>T
chr2	82180573	C	T	PASS	0/1	intron_variant	MODIFIER	KAZN	KAZN	transcript	XM_038531936.1	protein_coding	c.496+66177G>A
chr2	82180573	C	T	PASS	0/1	intron_variant	MODIFIER	KAZN	KAZN	transcript	XM_038531937.1	protein_coding	c.496+66177G>A
chr2	82180573	C	T	PASS	0/1	intron_variant	MODIFIER	KAZN	KAZN	transcript	XR_005356153.1	pseudogene	n.486+66177G>A
chr2	82180573	C	T	PASS	0/1	intron_variant	MODIFIER	KAZN	KAZN	transcript	XM_038531945.1	protein_coding	c.385+66177G>A
chr2	82184442	C	T	PASS	0/1	intron_variant	MODIFIER	KAZN	KAZN	transcript	XM_038531936.1	protein_coding	c.496+62308G>A
chr2	82184442	C	T	PASS	0/1	intron_variant	MODIFIER	KAZN	KAZN	transcript	XM_038531937.1	protein_coding	c.496+62308G>A
chr2	82184442	C	T	PASS	0/1	intron_variant	MODIFIER	KAZN	KAZN	transcript	XR_005356153.1	pseudogene	n.486+62308G>A
chr2	82184442	C	T	PASS	0/1	intron_variant	MODIFIER	KAZN	KAZN	transcript	XM_038531945.1	protein_coding	c.385+62308G>A
chr2	82223664	G	A	PASS	0/1	intron_variant	MODIFIER	KAZN	KAZN	transcript	XM_038531936.1	protein_coding	c.496+23086C>T
chr2	82223664	G	A	PASS	0/1	intron_variant	MODIFIER	KAZN	KAZN	transcript	XM_038531937.1	protein_coding	c.496+23086C>T
chr2	82223664	G	A	PASS	0/1	intron_variant	MODIFIER	KAZN	KAZN	transcript	XR_005356153.1	pseudogene	n.486+23086C>T
chr2	82223664	G	A	PASS	0/1	intron_variant	MODIFIER	KAZN	KAZN	transcript	XM_038531945.1	protein_coding	c.385+23086C>T
chr2	82351682	G	A	PASS	0/1	intron_variant	MODIFIER	KAZN	KAZN	transcript	XM_038531936.1	protein_coding	c.280-104716C>T
chr2	82351682	G	A	PASS	0/1	intron_variant	MODIFIER	KAZN	KAZN	transcript	XM_038531937.1	protein_coding	c.280-104716C>T
chr2	82351682	G	A	PASS	0/1	intron_variant	MODIFIER	KAZN	KAZN	transcript	XR_005356153.1	pseudogene	n.270-104716C>T
chr2	82351682	G	A	PASS	0/1	intron_variant	MODIFIER	KAZN	KAZN	transcript	XM_038531945.1	protein_coding	c.169-104716C>T
chr2	82383697	C	T	PASS	0/1	intron_variant	MODIFIER	KAZN	KAZN	transcript	XM_038531936.1	protein_coding	c.280-136731G>A
chr2	82383697	C	T	PASS	0/1	intron_variant	MODIFIER	KAZN	KAZN	transcript	XM_038531937.1	protein_coding	c.280-136731G>A
chr2	82383697	C	T	PASS	0/1	intron_variant	MODIFIER	KAZN	KAZN	transcript	XR_005356153.1	pseudogene	n.270-136731G>A
chr2	82383697	C	T	PASS	0/1	intron_variant	MODIFIER	KAZN	KAZN	transcript	XM_038531945.1	protein_coding	c.169-136731G>A
chr2	82736528	G	A	PASS	0/1	upstream_gene_variant	MODIFIER	LOC119876085	LOC119876085	transcript	XR_005356157.1	pseudogene	n.-135C>T
chr2	82736528	G	A	PASS	0/1	intron_variant	MODIFIER	KAZN	KAZN	transcript	XM_038531936.1	protein_coding	c.121+98363C>T
chr2	82736528	G	A	PASS	0/1	intron_variant	MODIFIER	KAZN	KAZN	transcript	XM_038531937.1	protein_coding	c.121+98363C>T
chr2	82736528	G	A	PASS	0/1	intron_variant	MODIFIER	KAZN	KAZN	transcript	XR_005356153.1	pseudogene	n.111+98363C>T
chr2	82736528	G	A	PASS	0/1	intron_variant	MODIFIER	KAZN	KAZN	transcript	XM_038531945.1	protein_coding	c.10+98363C>T
chr2	82736528	G	A	PASS	0/1	non_coding_transcript_exon_variant	MODIFIER	LOC111094717	LOC111094717	transcript	XR_005356155.1	pseudogene	n.74G>A
chr2	82736528	G	A	PASS	0/1	non_coding_transcript_exon_variant	MODIFIER	LOC111094717	LOC111094717	transcript	XR_005356154.1	pseudogene	n.74G>A
chr2	82828371	G	A	PASS	0/1	intron_variant	MODIFIER	KAZN	KAZN	transcript	XM_038531936.1	protein_coding	c.121+6520C>T
chr2	82828371	G	A	PASS	0/1	intron_variant	MODIFIER	KAZN	KAZN	transcript	XM_038531937.1	protein_coding	c.121+6520C>T
chr2	82828371	G	A	PASS	0/1	intron_variant	MODIFIER	KAZN	KAZN	transcript	XR_005356153.1	pseudogene	n.111+6520C>T
chr2	82828371	G	A	PASS	0/1	intron_variant	MODIFIER	KAZN	KAZN	transcript	XM_038531945.1	protein_coding	c.10+6520C>T
chr2	83004862	C	T	PASS	0/1	intergenic_region	MODIFIER	PRDM2-PDPN	PRDM2-PDPN	intergenic_region	PRDM2-PDPN		n.83004862C>T
chr2	83083944	G	A	PASS	0/1	intergenic_region	MODIFIER	PDPN-LOC106558410	PDPN-LOC106558410	intergenic_region	PDPN-LOC106558410		n.83083944G>A
chr2	84139983	G	A	PASS	0/1	intron_variant	MODIFIER	DISP3	DISP3	transcript	XM_038532028.1	protein_coding	c.1418-297C>T
chr2	84441567	T	TCTGCCCCCGACCTCGGCCATTTGC	PASS	0/1	upstream_gene_variant	MODIFIER	SRM	SRM	transcript	XM_038529659.1	protein_coding	c.-1972_-1971insCTGCCCCCGACCTCGGCCATTTGC
chr2	84441567	T	TCTGCCCCCGACCTCGGCCATTTGC	PASS	0/1	downstream_gene_variant	MODIFIER	EXOSC10	EXOSC10	transcript	XM_038532034.1	protein_coding	c.*3048_*3049insCTGCCCCCGACCTCGGCCATTTGC
chr2	84441567	T	TCTGCCCCCGACCTCGGCCATTTGC	PASS	0/1	downstream_gene_variant	MODIFIER	LOC106558426	LOC106558426	transcript	XR_005356198.1	pseudogene	n.*328_*329insGCAAATGGCCGAGGTCGGGGGCAG
chr2	84441567	T	TCTGCCCCCGACCTCGGCCATTTGC	PASS	0/1	downstream_gene_variant	MODIFIER	EXOSC10	EXOSC10	transcript	XM_038532035.1	protein_coding	c.*3048_*3049insCTGCCCCCGACCTCGGCCATTTGC
chr2	84441567	T	TCTGCCCCCGACCTCGGCCATTTGC	PASS	0/1	downstream_gene_variant	MODIFIER	LOC106558426	LOC106558426	transcript	XR_005356197.1	pseudogene	n.*328_*329insGCAAATGGCCGAGGTCGGGGGCAG
chr2	84441567	T	TCTGCCCCCGACCTCGGCCATTTGC	PASS	0/1	downstream_gene_variant	MODIFIER	LOC106558426	LOC106558426	transcript	XR_005356199.1	pseudogene	n.*328_*329insGCAAATGGCCGAGGTCGGGGGCAG
chr2	84441567	T	TCTGCCCCCGACCTCGGCCATTTGC	PASS	0/1	intergenic_region	MODIFIER	EXOSC10-LOC106558426	EXOSC10-LOC106558426	intergenic_region	EXOSC10-LOC106558426		n.84441567_84441568insCTGCCCCCGACCTCGGCCATTTGC
chr2	84444904	G	A	PASS	0/1	upstream_gene_variant	MODIFIER	LOC106558426	LOC106558426	transcript	XR_005356198.1	pseudogene	n.-1682C>T
chr2	84444904	G	A	PASS	0/1	upstream_gene_variant	MODIFIER	LOC106558426	LOC106558426	transcript	XR_005356197.1	pseudogene	n.-2218C>T
chr2	84444904	G	A	PASS	0/1	upstream_gene_variant	MODIFIER	LOC106558426	LOC106558426	transcript	XR_005356199.1	pseudogene	n.-1682C>T
chr2	84444904	G	A	PASS	0/1	intron_variant	MODIFIER	SRM	SRM	transcript	XM_038529659.1	protein_coding	c.388-113G>A
chr2	84585941	G	A	PASS	0/1	intergenic_region	MODIFIER	LOC119876036-LOC119870069_2	LOC119876036-LOC119870069_2	intergenic_region	LOC119876036-LOC119870069_2		n.84585941G>A
chr2	84643328	C	T	PASS	0/1	intron_variant	MODIFIER	LOC102151465	LOC102151465	transcript	XR_005356202.1	pseudogene	n.159-13932C>T
chr3	328656	T	TC	PASS	0/1	intron_variant	MODIFIER	APC	APC	transcript	XM_038532134.1	protein_coding	c.-18-7962_-18-7961insG
chr3	328656	T	TC	PASS	0/1	intron_variant	MODIFIER	APC	APC	transcript	XM_038532137.1	protein_coding	c.-18-7962_-18-7961insG
chr3	328656	T	TC	PASS	0/1	intron_variant	MODIFIER	APC	APC	transcript	XM_038532138.1	protein_coding	c.-18-7962_-18-7961insG
chr3	328656	T	TC	PASS	0/1	intron_variant	MODIFIER	APC	APC	transcript	XM_038532141.1	protein_coding	c.-18-7962_-18-7961insG
chr3	328656	T	TC	PASS	0/1	intron_variant	MODIFIER	APC	APC	transcript	XM_038532142.1	protein_coding	c.-18-7962_-18-7961insG
chr3	328656	T	TC	PASS	0/1	intron_variant	MODIFIER	APC	APC	transcript	XM_038532139.1	protein_coding	c.-42-11808_-42-11807insG
chr3	328656	T	TC	PASS	0/1	intron_variant	MODIFIER	APC	APC	transcript	XM_038532135.1	protein_coding	c.-18-7962_-18-7961insG
chr3	328678	CTGT	C	PASS	0/1	intron_variant	MODIFIER	APC	APC	transcript	XM_038532134.1	protein_coding	c.-18-7986_-18-7984delACA
chr3	328678	CTGT	C	PASS	0/1	intron_variant	MODIFIER	APC	APC	transcript	XM_038532137.1	protein_coding	c.-18-7986_-18-7984delACA
chr3	328678	CTGT	C	PASS	0/1	intron_variant	MODIFIER	APC	APC	transcript	XM_038532138.1	protein_coding	c.-18-7986_-18-7984delACA
chr3	328678	CTGT	C	PASS	0/1	intron_variant	MODIFIER	APC	APC	transcript	XM_038532141.1	protein_coding	c.-18-7986_-18-7984delACA
chr3	328678	CTGT	C	PASS	0/1	intron_variant	MODIFIER	APC	APC	transcript	XM_038532142.1	protein_coding	c.-18-7986_-18-7984delACA
chr3	328678	CTGT	C	PASS	0/1	intron_variant	MODIFIER	APC	APC	transcript	XM_038532139.1	protein_coding	c.-42-11832_-42-11830delACA
chr3	328678	CTGT	C	PASS	0/1	intron_variant	MODIFIER	APC	APC	transcript	XM_038532135.1	protein_coding	c.-18-7986_-18-7984delACA
chr3	956481	G	GATTTGGTTTCCTAACACCATCCCATTTAAACTTACACTCAACT	PASS	0/1	intron_variant	MODIFIER	NREP	NREP	transcript	XR_005356499.1	pseudogene	n.93+17173_93+17174insATTTGGTTTCCTAACACCATCCCATTTAAACTTACACTCAACT
chr3	3149140	C	T	PASS	0/1	intron_variant	MODIFIER	FER	FER	transcript	NM_001003141.1	protein_coding	c.1236+30983G>A
chr3	4289238	G	A	PASS	0/1	intron_variant	MODIFIER	EFNA5	EFNA5	transcript	XM_038532172.1	protein_coding	c.134+11804G>A
chr3	4289238	G	A	PASS	0/1	intron_variant	MODIFIER	EFNA5	EFNA5	transcript	XM_038532174.1	protein_coding	c.131+11804G>A
chr3	4289238	G	A	PASS	0/1	intron_variant	MODIFIER	EFNA5	EFNA5	transcript	XM_038532173.1	protein_coding	c.134+11804G>A
chr3	4289238	G	A	PASS	0/1	intron_variant	MODIFIER	EFNA5	EFNA5	transcript	XM_038532176.1	protein_coding	c.125+8291G>A
chr3	4289238	G	A	PASS	0/1	intron_variant	MODIFIER	EFNA5	EFNA5	transcript	XM_038532175.1	protein_coding	c.125+8291G>A
chr3	4532030	A	C	PASS	0/1	intron_variant	MODIFIER	EFNA5	EFNA5	transcript	XM_038532172.1	protein_coding	c.428-11947A>C
chr3	4532030	A	C	PASS	0/1	intron_variant	MODIFIER	EFNA5	EFNA5	transcript	XM_038532174.1	protein_coding	c.425-11947A>C
chr3	4532030	A	C	PASS	0/1	intron_variant	MODIFIER	EFNA5	EFNA5	transcript	XM_038532173.1	protein_coding	c.428-11947A>C
chr3	4532030	A	C	PASS	0/1	intron_variant	MODIFIER	EFNA5	EFNA5	transcript	XM_038532176.1	protein_coding	c.419-11947A>C
chr3	4532030	A	C	PASS	0/1	intron_variant	MODIFIER	EFNA5	EFNA5	transcript	XM_038532175.1	protein_coding	c.419-11947A>C
chr3	4532033	T	G	PASS	0/1	intron_variant	MODIFIER	EFNA5	EFNA5	transcript	XM_038532172.1	protein_coding	c.428-11944T>G
chr3	4532033	T	G	PASS	0/1	intron_variant	MODIFIER	EFNA5	EFNA5	transcript	XM_038532174.1	protein_coding	c.425-11944T>G
chr3	4532033	T	G	PASS	0/1	intron_variant	MODIFIER	EFNA5	EFNA5	transcript	XM_038532173.1	protein_coding	c.428-11944T>G
chr3	4532033	T	G	PASS	0/1	intron_variant	MODIFIER	EFNA5	EFNA5	transcript	XM_038532176.1	protein_coding	c.419-11944T>G
chr3	4532033	T	G	PASS	0/1	intron_variant	MODIFIER	EFNA5	EFNA5	transcript	XM_038532175.1	protein_coding	c.419-11944T>G
chr3	5146583	G	T	PASS	0/1	intergenic_region	MODIFIER	LOC119871163-LOC102156684	LOC119871163-LOC102156684	intergenic_region	LOC119871163-LOC102156684		n.5146583G>T
chr3	5146586	G	T	PASS	0/1	intergenic_region	MODIFIER	LOC119871163-LOC102156684	LOC119871163-LOC102156684	intergenic_region	LOC119871163-LOC102156684		n.5146586G>T
chr3	6886392	A	AT	PASS	0/1	intergenic_region	MODIFIER	LOC100685719-TRNAK-CUU_126	LOC100685719-TRNAK-CUU_126	intergenic_region	LOC100685719-TRNAK-CUU_126		n.6886392_6886393insT
chr3	6886396	A	ATTTTTTTTTTTTATTTTTTTATTTTTTTAATTTATGAT	PASS	0/1	intergenic_region	MODIFIER	LOC100685719-TRNAK-CUU_126	LOC100685719-TRNAK-CUU_126	intergenic_region	LOC100685719-TRNAK-CUU_126		n.6886396_6886397insTTTTTTTTTTTTATTTTTTTATTTTTTTAATTTATGAT
chr3	6886398	G	GTC	PASS	0/1	intergenic_region	MODIFIER	LOC100685719-TRNAK-CUU_126	LOC100685719-TRNAK-CUU_126	intergenic_region	LOC100685719-TRNAK-CUU_126		n.6886398_6886399insTC
chr3	7178009	CA	C	PASS	0/1	intergenic_region	MODIFIER	LOC119871384-LOC119876109	LOC119871384-LOC119876109	intergenic_region	LOC119871384-LOC119876109		n.7178010delA
chr3	8131939	G	A	PASS	0/1	intergenic_region	MODIFIER	GIN1-PAM	GIN1-PAM	intergenic_region	GIN1-PAM		n.8131939G>A
chr3	8344620	GCTCAGAAGGTTTTTAAAGT	G	PASS	0/1	intron_variant	MODIFIER	LOC119871051	LOC119871051	transcript	XM_038532238.1	protein_coding	c.444-45312_444-45294delACTTTAAAAACCTTCTGAG
chr3	8344620	GCTCAGAAGGTTTTTAAAGT	G	PASS	0/1	intron_variant	MODIFIER	LOC119871051	LOC119871051	transcript	XR_005356601.1	pseudogene	n.458+33301_458+33319delACTTTAAAAACCTTCTGAG
chr3	8344620	GCTCAGAAGGTTTTTAAAGT	G	PASS	0/1	intron_variant	MODIFIER	LOC119871051	LOC119871051	transcript	XR_005356600.1	pseudogene	n.214+33301_214+33319delACTTTAAAAACCTTCTGAG
chr3	8344620	GCTCAGAAGGTTTTTAAAGT	G	PASS	0/1	intron_variant	MODIFIER	LOC119871051	LOC119871051	transcript	XR_005356598.1	pseudogene	n.764+33301_764+33319delACTTTAAAAACCTTCTGAG
chr3	8539517	C	T	PASS	0/1	intron_variant	MODIFIER	LOC111095346	LOC111095346	transcript	XR_005356606.1	pseudogene	n.133-16274C>T
chr3	8646622	C	A	PASS	0/1	intron_variant	MODIFIER	SLCO6A1	SLCO6A1	transcript	XM_038532239.1	protein_coding	c.314-4330C>A
chr3	8646622	C	A	PASS	0/1	intron_variant	MODIFIER	SLCO6A1	SLCO6A1	transcript	XM_038532240.1	protein_coding	c.314-7100C>A
chr3	8646622	C	A	PASS	0/1	intron_variant	MODIFIER	SLCO6A1	SLCO6A1	transcript	XM_038532241.1	protein_coding	c.314-4330C>A
chr3	8646622	C	A	PASS	0/1	intron_variant	MODIFIER	SLCO6A1	SLCO6A1	transcript	XM_038532242.1	protein_coding	c.314-4330C>A
chr3	14781864	C	T	PASS	0/1	intron_variant	MODIFIER	MCTP1	MCTP1	transcript	XM_038532320.1	protein_coding	c.2497-26883C>T
chr3	16609609	GGACCAATC	G	PASS	0/1	intergenic_region	MODIFIER	LOC102151391-LOC111095137	LOC102151391-LOC111095137	intergenic_region	LOC102151391-LOC111095137		n.16609610_16609617delGACCAATC
chr3	16609619	TACAAA	T	PASS	0/1	intergenic_region	MODIFIER	LOC102151391-LOC111095137	LOC102151391-LOC111095137	intergenic_region	LOC102151391-LOC111095137		n.16609620_16609624delACAAA
chr3	16609629	C	T	PASS	0/1	intergenic_region	MODIFIER	LOC102151391-LOC111095137	LOC102151391-LOC111095137	intergenic_region	LOC102151391-LOC111095137		n.16609629C>T
chr3	16609631	TCC	T	ReadPosRankSum-2	0/1	intergenic_region	MODIFIER	LOC102151391-LOC111095137	LOC102151391-LOC111095137	intergenic_region	LOC102151391-LOC111095137		n.16609632_16609633delCC
chr3	16609635	C	T	PASS	0/1	intergenic_region	MODIFIER	LOC102151391-LOC111095137	LOC102151391-LOC111095137	intergenic_region	LOC102151391-LOC111095137		n.16609635C>T
chr3	18873516	A	C	PASS	0/1	intergenic_region	MODIFIER	LOC119871134-LOC119871135	LOC119871134-LOC119871135	intergenic_region	LOC119871134-LOC119871135		n.18873516A>C
chr3	19006464	C	T	PASS	0/1	intergenic_region	MODIFIER	LOC119871134-LOC119871135	LOC119871134-LOC119871135	intergenic_region	LOC119871134-LOC119871135		n.19006464C>T
chr3	19080055	G	A	PASS	0/1	intergenic_region	MODIFIER	LOC119871134-LOC119871135	LOC119871134-LOC119871135	intergenic_region	LOC119871134-LOC119871135		n.19080055G>A
chr3	24366942	C	T	PASS	0/1	intergenic_region	MODIFIER	VCAN-LOC119871158	VCAN-LOC119871158	intergenic_region	VCAN-LOC119871158		n.24366942C>T
chr3	25618716	G	C	PASS	0/1	intergenic_region	MODIFIER	LOC119871164-LOC111095157	LOC119871164-LOC111095157	intergenic_region	LOC119871164-LOC111095157		n.25618716G>C
chr3	25622243	G	T	PASS	0/1	intergenic_region	MODIFIER	LOC119871164-LOC111095157	LOC119871164-LOC111095157	intergenic_region	LOC119871164-LOC111095157		n.25622243G>T
chr3	25772347	CT	C	PASS	0/1	intron_variant	MODIFIER	SSBP2	SSBP2	transcript	XM_038532429.1	protein_coding	c.63-35682delT
chr3	25772347	CT	C	PASS	0/1	intron_variant	MODIFIER	SSBP2	SSBP2	transcript	XM_038532430.1	protein_coding	c.63-35682delT
chr3	25772347	CT	C	PASS	0/1	intron_variant	MODIFIER	SSBP2	SSBP2	transcript	XM_038532432.1	protein_coding	c.63-35682delT
chr3	25772347	CT	C	PASS	0/1	intron_variant	MODIFIER	SSBP2	SSBP2	transcript	XM_038532433.1	protein_coding	c.63-35682delT
chr3	25772347	CT	C	PASS	0/1	intron_variant	MODIFIER	SSBP2	SSBP2	transcript	XM_038532431.1	protein_coding	c.2+4048delT
chr3	25952086	G	GT	PASS	0/1	intron_variant	MODIFIER	SSBP2	SSBP2	transcript	XM_038532429.1	protein_coding	c.373-4232_373-4231insT
chr3	25952086	G	GT	PASS	0/1	intron_variant	MODIFIER	SSBP2	SSBP2	transcript	XM_038532430.1	protein_coding	c.373-4232_373-4231insT
chr3	25952086	G	GT	PASS	0/1	intron_variant	MODIFIER	SSBP2	SSBP2	transcript	XM_038532432.1	protein_coding	c.283-4232_283-4231insT
chr3	25952086	G	GT	PASS	0/1	intron_variant	MODIFIER	SSBP2	SSBP2	transcript	XM_038532433.1	protein_coding	c.283-4232_283-4231insT
chr3	25952086	G	GT	PASS	0/1	intron_variant	MODIFIER	SSBP2	SSBP2	transcript	XM_038532431.1	protein_coding	c.313-4232_313-4231insT
chr3	26956678	G	GAAAGATCCCCTTAAAAAAAAAAAAAAAAAAAAAAAAT	PASS	0/1	intron_variant	MODIFIER	SERINC5	SERINC5	transcript	XM_038532459.1	protein_coding	c.195+3011_195+3012insAAAGATCCCCTTAAAAAAAAAAAAAAAAAAAAAAAAT
chr3	26956678	G	GAAAGATCCCCTTAAAAAAAAAAAAAAAAAAAAAAAAT	PASS	0/1	intron_variant	MODIFIER	SERINC5	SERINC5	transcript	XM_038532460.1	protein_coding	c.84+3011_84+3012insAAAGATCCCCTTAAAAAAAAAAAAAAAAAAAAAAAAT
chr3	28413064	A	ATGGGACTCTTTTTTTTTTTTTTTTTTTTTTTTTTTTTTTTTTTTTTTTTTTTTTTTTTTTTT	PASS	0/1	intron_variant	MODIFIER	LHFPL2	LHFPL2	transcript	XM_038532483.1	protein_coding	c.-197-7411_-197-7410insTGGGACTCTTTTTTTTTTTTTTTTTTTTTTTTTTTTTTTTTTTTTTTTTTTTTTTTTTTTTT
chr3	28877522	TATA	T	PASS	0/1	intron_variant	MODIFIER	AP3B1	AP3B1	transcript	NM_001002974.2	protein_coding	c.2800+912_2800+914delATA
chr3	29195028	GTAAAAAAAAA	G	PASS	0/1	downstream_gene_variant	MODIFIER	TBCA	TBCA	transcript	XM_038532487.1	protein_coding	c.*2970_*2979delTAAAAAAAAA
chr3	29195028	GTAAAAAAAAA	G	PASS	0/1	intergenic_region	MODIFIER	TBCA-OTP	TBCA-OTP	intergenic_region	TBCA-OTP		n.29195029_29195038delTAAAAAAAAA
chr3	30970486	C	T	PASS	0/1	intron_variant	MODIFIER	LOC119871178	LOC119871178	transcript	XR_005356879.1	pseudogene	n.518-619C>T
chr3	31161326	A	AT	PASS	0/1	intron_variant	MODIFIER	CERT1	CERT1	transcript	XM_038532539.1	protein_coding	c.1418-92_1418-91insT
chr3	31161326	A	AT	PASS	0/1	intron_variant	MODIFIER	CERT1	CERT1	transcript	XM_038532536.1	protein_coding	c.1412-92_1412-91insT
chr3	31161326	A	AT	PASS	0/1	intron_variant	MODIFIER	CERT1	CERT1	transcript	XM_038532538.1	protein_coding	c.1334-92_1334-91insT
chr3	31161326	A	AT	PASS	0/1	intron_variant	MODIFIER	CERT1	CERT1	transcript	XM_038532537.1	protein_coding	c.1340-92_1340-91insT
chr3	31276677	G	A	PASS	0/1	upstream_gene_variant	MODIFIER	ANKRD31	ANKRD31	transcript	XM_038532543.1	protein_coding	c.-415G>A
chr3	31276677	G	A	PASS	0/1	upstream_gene_variant	MODIFIER	ANKRD31	ANKRD31	transcript	XR_005356885.1	pseudogene	n.-253G>A
chr3	31276677	G	A	PASS	0/1	upstream_gene_variant	MODIFIER	ANKRD31	ANKRD31	transcript	XR_005356884.1	pseudogene	n.-253G>A
chr3	31276677	G	A	PASS	0/1	upstream_gene_variant	MODIFIER	ANKRD31	ANKRD31	transcript	XM_038532544.1	protein_coding	c.-415G>A
chr3	31276677	G	A	PASS	0/1	upstream_gene_variant	MODIFIER	ANKRD31	ANKRD31	transcript	XM_038532546.1	protein_coding	c.-415G>A
chr3	31276677	G	A	PASS	0/1	upstream_gene_variant	MODIFIER	ANKRD31	ANKRD31	transcript	XM_038532548.1	protein_coding	c.-415G>A
chr3	31276677	G	A	PASS	0/1	upstream_gene_variant	MODIFIER	ANKRD31	ANKRD31	transcript	XM_038532549.1	protein_coding	c.-415G>A
chr3	31276677	G	A	PASS	0/1	upstream_gene_variant	MODIFIER	ANKRD31	ANKRD31	transcript	XM_038532545.1	protein_coding	c.-593G>A
chr3	31276677	G	A	PASS	0/1	intergenic_region	MODIFIER	HMGCR-ANKRD31	HMGCR-ANKRD31	intergenic_region	HMGCR-ANKRD31		n.31276677G>A
chr3	31310955	C	T	PASS	0/1	intron_variant	MODIFIER	ANKRD31	ANKRD31	transcript	XM_038532543.1	protein_coding	c.1104+756C>T
chr3	31310955	C	T	PASS	0/1	intron_variant	MODIFIER	ANKRD31	ANKRD31	transcript	XR_005356885.1	pseudogene	n.1266+756C>T
chr3	31310955	C	T	PASS	0/1	intron_variant	MODIFIER	ANKRD31	ANKRD31	transcript	XR_005356884.1	pseudogene	n.1266+756C>T
chr3	31310955	C	T	PASS	0/1	intron_variant	MODIFIER	ANKRD31	ANKRD31	transcript	XM_038532544.1	protein_coding	c.1002+858C>T
chr3	31310955	C	T	PASS	0/1	intron_variant	MODIFIER	ANKRD31	ANKRD31	transcript	XM_038532546.1	protein_coding	c.1104+756C>T
chr3	31310955	C	T	PASS	0/1	intron_variant	MODIFIER	ANKRD31	ANKRD31	transcript	XM_038532548.1	protein_coding	c.1104+756C>T
chr3	31310955	C	T	PASS	0/1	intron_variant	MODIFIER	ANKRD31	ANKRD31	transcript	XM_038532549.1	protein_coding	c.1104+756C>T
chr3	31310955	C	T	PASS	0/1	intron_variant	MODIFIER	ANKRD31	ANKRD31	transcript	XM_038532545.1	protein_coding	c.852+756C>T
chr3	31310955	C	T	PASS	0/1	intron_variant	MODIFIER	ANKRD31	ANKRD31	transcript	XM_038532547.1	protein_coding	c.588+756C>T
chr3	31510965	G	C	PASS	0/1	intergenic_region	MODIFIER	OR6C63-OR6C85	OR6C63-OR6C85	intergenic_region	OR6C63-OR6C85		n.31510965G>C
chr3	31512441	C	T	PASS	0/1	downstream_gene_variant	MODIFIER	OR6C85	OR6C85	transcript	NM_001388947.1	protein_coding	c.*4595G>A
chr3	31512441	C	T	PASS	0/1	intergenic_region	MODIFIER	OR6C63-OR6C85	OR6C63-OR6C85	intergenic_region	OR6C63-OR6C85		n.31512441C>T
chr3	31523905	T	G	PASS	1/1	intergenic_region	MODIFIER	OR6C85-OR6C1K_2	OR6C85-OR6C1K_2	intergenic_region	OR6C85-OR6C1K_2		n.31523905T>G
chr3	31622030	T	C	PASS	0/1	intergenic_region	MODIFIER	OR6C2G-LOC102151991_2	OR6C2G-LOC102151991_2	intergenic_region	OR6C2G-LOC102151991_2		n.31622030T>C
chr3	31908969	G	A	PASS	0/1	intron_variant	MODIFIER	TUBGCP5	TUBGCP5	transcript	XM_038532554.1	protein_coding	c.623-3338G>A
chr3	31908969	G	A	PASS	0/1	intron_variant	MODIFIER	TUBGCP5	TUBGCP5	transcript	XM_038532555.1	protein_coding	c.623-3341G>A
chr3	31908969	G	A	PASS	0/1	intron_variant	MODIFIER	TUBGCP5	TUBGCP5	transcript	XM_038532556.1	protein_coding	c.623-3341G>A
chr3	31908969	G	A	PASS	0/1	intron_variant	MODIFIER	TUBGCP5	TUBGCP5	transcript	XM_038532557.1	protein_coding	c.623-3338G>A
chr3	31908969	G	A	PASS	0/1	intron_variant	MODIFIER	TUBGCP5	TUBGCP5	transcript	XM_038532558.1	protein_coding	c.623-3341G>A
chr3	31909675	T	C	PASS	0/1	intron_variant	MODIFIER	TUBGCP5	TUBGCP5	transcript	XM_038532554.1	protein_coding	c.623-2632T>C
chr3	31909675	T	C	PASS	0/1	intron_variant	MODIFIER	TUBGCP5	TUBGCP5	transcript	XM_038532555.1	protein_coding	c.623-2635T>C
chr3	31909675	T	C	PASS	0/1	intron_variant	MODIFIER	TUBGCP5	TUBGCP5	transcript	XM_038532556.1	protein_coding	c.623-2635T>C
chr3	31909675	T	C	PASS	0/1	intron_variant	MODIFIER	TUBGCP5	TUBGCP5	transcript	XM_038532557.1	protein_coding	c.623-2632T>C
chr3	31909675	T	C	PASS	0/1	intron_variant	MODIFIER	TUBGCP5	TUBGCP5	transcript	XM_038532558.1	protein_coding	c.623-2635T>C
chr3	31952279	C	T	PASS	0/1	intron_variant	MODIFIER	TUBGCP5	TUBGCP5	transcript	XM_038532554.1	protein_coding	c.3031+10235C>T
chr3	31952279	C	T	PASS	0/1	intron_variant	MODIFIER	TUBGCP5	TUBGCP5	transcript	XM_038532555.1	protein_coding	c.3031+10235C>T
chr3	31952279	C	T	PASS	0/1	intron_variant	MODIFIER	TUBGCP5	TUBGCP5	transcript	XM_038532556.1	protein_coding	c.3028+10235C>T
chr3	31989042	A	G	PASS	0/1	intergenic_region	MODIFIER	TUBGCP5-LOC100688323	TUBGCP5-LOC100688323	intergenic_region	TUBGCP5-LOC100688323		n.31989042A>G
chr3	32074328	GACAA	G	PASS	0/1	intron_variant	MODIFIER	CYFIP1	CYFIP1	transcript	XM_038532559.1	protein_coding	c.1359+1209_1359+1212delACAA
chr3	32074328	GACAA	G	PASS	0/1	intron_variant	MODIFIER	CYFIP1	CYFIP1	transcript	XM_038532560.1	protein_coding	c.1359+1209_1359+1212delACAA
chr3	32096430	C	T	PASS	0/1	intron_variant	MODIFIER	CYFIP1	CYFIP1	transcript	XM_038532559.1	protein_coding	c.2589-3794C>T
chr3	32096430	C	T	PASS	0/1	intron_variant	MODIFIER	CYFIP1	CYFIP1	transcript	XM_038532560.1	protein_coding	c.2583-3794C>T
chr3	33333882	C	T	PASS	0/1	intron_variant	MODIFIER	GABRG3	GABRG3	transcript	XM_038532572.1	protein_coding	c.575-5821G>A
chr3	34677531	C	G	PASS	0/1	intergenic_region	MODIFIER	LOC111094833-LOC102156517	LOC111094833-LOC102156517	intergenic_region	LOC111094833-LOC102156517		n.34677531C>G
chr3	38682486	G	A	PASS	0/1	upstream_gene_variant	MODIFIER	APBA2	APBA2	transcript	XM_038532616.1	protein_coding	c.-5066G>A
chr3	38682486	G	A	PASS	0/1	upstream_gene_variant	MODIFIER	APBA2	APBA2	transcript	XM_038532618.1	protein_coding	c.-5066G>A
chr3	38682486	G	A	PASS	0/1	intron_variant	MODIFIER	APBA2	APBA2	transcript	XM_038532619.1	protein_coding	c.-39-56781G>A
chr3	38682486	G	A	PASS	0/1	intron_variant	MODIFIER	APBA2	APBA2	transcript	XM_038532620.1	protein_coding	c.-93-4973G>A
chr3	39972035	T	A	PASS	1/1	intron_variant	MODIFIER	PCSK6	PCSK6	transcript	XM_038532633.1	protein_coding	c.313-22441T>A
chr3	39972035	T	A	PASS	1/1	intron_variant	MODIFIER	PCSK6	PCSK6	transcript	XM_038532635.1	protein_coding	c.313-22441T>A
chr3	39972035	T	A	PASS	1/1	intron_variant	MODIFIER	PCSK6	PCSK6	transcript	XM_038532634.1	protein_coding	c.313-22441T>A
chr3	40071891	A	G	PASS	1/1	downstream_gene_variant	MODIFIER	PCSK6	PCSK6	transcript	XM_038532635.1	protein_coding	c.*455A>G
chr3	40071891	A	G	PASS	1/1	intron_variant	MODIFIER	PCSK6	PCSK6	transcript	XM_038532633.1	protein_coding	c.1736+307A>G
chr3	40071891	A	G	PASS	1/1	intron_variant	MODIFIER	PCSK6	PCSK6	transcript	XM_038532634.1	protein_coding	c.1736+307A>G
chr3	40283680	C	T	PASS	1/1	downstream_gene_variant	MODIFIER	CHSY1	CHSY1	transcript	XM_038532637.1	protein_coding	c.*5445C>T
chr3	40283680	C	T	PASS	1/1	downstream_gene_variant	MODIFIER	LOC119871194	LOC119871194	transcript	XR_005356920.1	pseudogene	n.*185G>A
chr3	40283680	C	T	PASS	1/1	intergenic_region	MODIFIER	CHSY1-LOC119871194	CHSY1-LOC119871194	intergenic_region	CHSY1-LOC119871194		n.40283680C>T
chr3	42535887	G	A	PASS	1/1	upstream_gene_variant	MODIFIER	LOC608120	LOC608120	transcript	XM_038532720.1	protein_coding	c.-3573G>A
chr3	42535887	G	A	PASS	1/1	upstream_gene_variant	MODIFIER	PGPEP1L	PGPEP1L	transcript	XM_038532722.1	protein_coding	c.-1433C>T
chr3	42535887	G	A	PASS	1/1	intergenic_region	MODIFIER	PGPEP1L-LOC608120	PGPEP1L-LOC608120	intergenic_region	PGPEP1L-LOC608120		n.42535887G>A
chr3	42970433	G	A	PASS	1/1	intergenic_region	MODIFIER	LOC111095363-ARRDC4	LOC111095363-ARRDC4	intergenic_region	LOC111095363-ARRDC4		n.42970433G>A
chr3	42981264	T	C	PASS	1/1	intergenic_region	MODIFIER	LOC111095363-ARRDC4	LOC111095363-ARRDC4	intergenic_region	LOC111095363-ARRDC4		n.42981264T>C
chr3	43940748	C	T	PASS	1/1	intergenic_region	MODIFIER	LOC119871302-LOC102154570	LOC119871302-LOC102154570	intergenic_region	LOC119871302-LOC102154570		n.43940748C>T
chr3	44020426	CTCTT	C	PASS	1/1	downstream_gene_variant	MODIFIER	LOC102154570	LOC102154570	transcript	XR_005356993.1	pseudogene	n.*3699_*3702delAAGA
chr3	44020426	CTCTT	C	PASS	1/1	intron_variant	MODIFIER	LOC102154570	LOC102154570	transcript	XR_005356961.1	pseudogene	n.309+13810_309+13813delAAGA
chr3	44020426	CTCTT	C	PASS	1/1	intron_variant	MODIFIER	LOC102154570	LOC102154570	transcript	XR_005356982.1	pseudogene	n.309+13810_309+13813delAAGA
chr3	44020426	CTCTT	C	PASS	1/1	intron_variant	MODIFIER	LOC102154570	LOC102154570	transcript	XR_005356987.1	pseudogene	n.309+13810_309+13813delAAGA
chr3	44020426	CTCTT	C	PASS	1/1	intron_variant	MODIFIER	LOC102154570	LOC102154570	transcript	XR_005356991.1	pseudogene	n.309+13810_309+13813delAAGA
chr3	44020426	CTCTT	C	PASS	1/1	intron_variant	MODIFIER	LOC102154570	LOC102154570	transcript	XR_005356959.1	pseudogene	n.309+13810_309+13813delAAGA
chr3	44020426	CTCTT	C	PASS	1/1	intron_variant	MODIFIER	LOC102154570	LOC102154570	transcript	XR_005356988.1	pseudogene	n.309+13810_309+13813delAAGA
chr3	44020426	CTCTT	C	PASS	1/1	intron_variant	MODIFIER	LOC102154570	LOC102154570	transcript	XR_005356963.1	pseudogene	n.309+13810_309+13813delAAGA
chr3	44020426	CTCTT	C	PASS	1/1	intron_variant	MODIFIER	LOC102154570	LOC102154570	transcript	XR_005356973.1	pseudogene	n.309+13810_309+13813delAAGA
chr3	44020426	CTCTT	C	PASS	1/1	intron_variant	MODIFIER	LOC102154570	LOC102154570	transcript	XR_005356964.1	pseudogene	n.309+13810_309+13813delAAGA
chr3	44020426	CTCTT	C	PASS	1/1	intron_variant	MODIFIER	LOC102154570	LOC102154570	transcript	XR_005356965.1	pseudogene	n.309+13810_309+13813delAAGA
chr3	44020426	CTCTT	C	PASS	1/1	intron_variant	MODIFIER	LOC102154570	LOC102154570	transcript	XR_005356974.1	pseudogene	n.309+13810_309+13813delAAGA
chr3	44020426	CTCTT	C	PASS	1/1	intron_variant	MODIFIER	LOC102154570	LOC102154570	transcript	XR_005356967.1	pseudogene	n.309+13810_309+13813delAAGA
chr3	44020426	CTCTT	C	PASS	1/1	intron_variant	MODIFIER	LOC102154570	LOC102154570	transcript	XR_005356958.1	pseudogene	n.309+13810_309+13813delAAGA
chr3	44020426	CTCTT	C	PASS	1/1	intron_variant	MODIFIER	LOC102154570	LOC102154570	transcript	XR_005356972.1	pseudogene	n.309+13810_309+13813delAAGA
chr3	44020426	CTCTT	C	PASS	1/1	intron_variant	MODIFIER	LOC102154570	LOC102154570	transcript	XR_005356960.1	pseudogene	n.309+13810_309+13813delAAGA
chr3	44020426	CTCTT	C	PASS	1/1	intron_variant	MODIFIER	LOC102154570	LOC102154570	transcript	XR_005356970.1	pseudogene	n.309+13810_309+13813delAAGA
chr3	44020426	CTCTT	C	PASS	1/1	intron_variant	MODIFIER	LOC102154570	LOC102154570	transcript	XR_005356977.1	pseudogene	n.309+13810_309+13813delAAGA
chr3	44020426	CTCTT	C	PASS	1/1	intron_variant	MODIFIER	LOC102154570	LOC102154570	transcript	XR_005356966.1	pseudogene	n.309+13810_309+13813delAAGA
chr3	44020426	CTCTT	C	PASS	1/1	intron_variant	MODIFIER	LOC102154570	LOC102154570	transcript	XR_005356968.1	pseudogene	n.309+13810_309+13813delAAGA
chr3	44020426	CTCTT	C	PASS	1/1	intron_variant	MODIFIER	LOC102154570	LOC102154570	transcript	XR_005356979.1	pseudogene	n.309+13810_309+13813delAAGA
chr3	44020426	CTCTT	C	PASS	1/1	intron_variant	MODIFIER	LOC102154570	LOC102154570	transcript	XR_005356957.1	pseudogene	n.309+13810_309+13813delAAGA
chr3	44020426	CTCTT	C	PASS	1/1	intron_variant	MODIFIER	LOC102154570	LOC102154570	transcript	XR_005356962.1	pseudogene	n.309+13810_309+13813delAAGA
chr3	44020426	CTCTT	C	PASS	1/1	intron_variant	MODIFIER	LOC102154570	LOC102154570	transcript	XR_005356971.1	pseudogene	n.309+13810_309+13813delAAGA
chr3	44020426	CTCTT	C	PASS	1/1	intron_variant	MODIFIER	LOC102154570	LOC102154570	transcript	XR_005356976.1	pseudogene	n.309+13810_309+13813delAAGA
chr3	44020426	CTCTT	C	PASS	1/1	intron_variant	MODIFIER	LOC102154570	LOC102154570	transcript	XR_005356981.1	pseudogene	n.309+13810_309+13813delAAGA
chr3	44020426	CTCTT	C	PASS	1/1	intron_variant	MODIFIER	LOC102154570	LOC102154570	transcript	XR_005356984.1	pseudogene	n.309+13810_309+13813delAAGA
chr3	44020426	CTCTT	C	PASS	1/1	intron_variant	MODIFIER	LOC102154570	LOC102154570	transcript	XR_005356986.1	pseudogene	n.309+13810_309+13813delAAGA
chr3	44020426	CTCTT	C	PASS	1/1	intron_variant	MODIFIER	LOC102154570	LOC102154570	transcript	XR_005356969.1	pseudogene	n.309+13810_309+13813delAAGA
chr3	44020426	CTCTT	C	PASS	1/1	intron_variant	MODIFIER	LOC102154570	LOC102154570	transcript	XR_005356978.1	pseudogene	n.309+13810_309+13813delAAGA
chr3	44020426	CTCTT	C	PASS	1/1	intron_variant	MODIFIER	LOC102154570	LOC102154570	transcript	XR_005356983.1	pseudogene	n.309+13810_309+13813delAAGA
chr3	44020426	CTCTT	C	PASS	1/1	intron_variant	MODIFIER	LOC102154570	LOC102154570	transcript	XR_005356975.1	pseudogene	n.309+13810_309+13813delAAGA
chr3	44020426	CTCTT	C	PASS	1/1	intron_variant	MODIFIER	LOC102154570	LOC102154570	transcript	XR_005356980.1	pseudogene	n.309+13810_309+13813delAAGA
chr3	44020426	CTCTT	C	PASS	1/1	intron_variant	MODIFIER	LOC102154570	LOC102154570	transcript	XR_005356990.1	pseudogene	n.309+13810_309+13813delAAGA
chr3	44020426	CTCTT	C	PASS	1/1	intron_variant	MODIFIER	LOC102154570	LOC102154570	transcript	XR_005356985.1	pseudogene	n.309+13810_309+13813delAAGA
chr3	44020426	CTCTT	C	PASS	1/1	intron_variant	MODIFIER	LOC102154570	LOC102154570	transcript	XR_005356989.1	pseudogene	n.309+13810_309+13813delAAGA
chr3	44475753	G	T	PASS	1/1	intergenic_region	MODIFIER	LOC111095367-LOC119871323	LOC111095367-LOC119871323	intergenic_region	LOC111095367-LOC119871323		n.44475753G>T
chr3	44511838	C	T	PASS	1/1	downstream_gene_variant	MODIFIER	LOC119871323	LOC119871323	transcript	XR_005357437.1	snRNA	n.*938C>T
chr3	44511838	C	T	PASS	1/1	intergenic_region	MODIFIER	LOC119871323-NR2F2	LOC119871323-NR2F2	intergenic_region	LOC119871323-NR2F2		n.44511838C>T
chr3	44976113	C	A	PASS	1/1	intergenic_region	MODIFIER	LOC111095206-LOC100688277	LOC111095206-LOC100688277	intergenic_region	LOC111095206-LOC100688277		n.44976113C>A
chr3	45134663	C	T	PASS	1/1	intergenic_region	MODIFIER	LOC111095368-LOC119870789	LOC111095368-LOC119870789	intergenic_region	LOC111095368-LOC119870789		n.45134663C>T
chr3	47106416	C	T	PASS	1/1	intergenic_region	MODIFIER	LOC608613-LOC119871198	LOC608613-LOC119871198	intergenic_region	LOC608613-LOC119871198		n.47106416C>T
chr3	47399465	C	A	PASS	1/1	intergenic_region	MODIFIER	LOC119871617_2-LOC111095208	LOC119871617_2-LOC111095208	intergenic_region	LOC119871617_2-LOC111095208		n.47399465C>A
chr3	47504024	C	T	PASS	1/1	intergenic_region	MODIFIER	LOC111095208-RGMA	LOC111095208-RGMA	intergenic_region	LOC111095208-RGMA		n.47504024C>T
chr3	47534327	T	A	PASS	1/1	upstream_gene_variant	MODIFIER	RGMA	RGMA	transcript	XM_038532742.1	protein_coding	c.-145T>A
chr3	47534327	T	A	PASS	1/1	downstream_gene_variant	MODIFIER	LOC119871199	LOC119871199	transcript	XR_005357019.1	pseudogene	n.*208A>T
chr3	47534327	T	A	PASS	1/1	intergenic_region	MODIFIER	LOC111095208-RGMA	LOC111095208-RGMA	intergenic_region	LOC111095208-RGMA		n.47534327T>A
chr3	49251908	A	T	PASS	1/1	intron_variant	MODIFIER	SV2B	SV2B	transcript	XM_038532753.1	protein_coding	c.541+10478T>A
chr3	49251908	A	T	PASS	1/1	intron_variant	MODIFIER	SV2B	SV2B	transcript	XM_038532758.1	protein_coding	c.541+10478T>A
chr3	49251908	A	T	PASS	1/1	intron_variant	MODIFIER	SV2B	SV2B	transcript	XM_038532757.1	protein_coding	c.541+10478T>A
chr3	49251908	A	T	PASS	1/1	intron_variant	MODIFIER	SV2B	SV2B	transcript	XM_038532756.1	protein_coding	c.541+10478T>A
chr3	49251908	A	T	PASS	1/1	intron_variant	MODIFIER	SV2B	SV2B	transcript	XM_038532754.1	protein_coding	c.541+10478T>A
chr3	49251908	A	T	PASS	1/1	intron_variant	MODIFIER	SV2B	SV2B	transcript	XM_038532755.1	protein_coding	c.541+10478T>A
chr3	49283478	G	A	PASS	1/1	intron_variant	MODIFIER	SV2B	SV2B	transcript	XM_038532753.1	protein_coding	c.-306-20246C>T
chr3	49283478	G	A	PASS	1/1	intron_variant	MODIFIER	SV2B	SV2B	transcript	XM_038532757.1	protein_coding	c.-306-20246C>T
chr3	49283478	G	A	PASS	1/1	intron_variant	MODIFIER	SV2B	SV2B	transcript	XM_038532756.1	protein_coding	c.-306-20246C>T
chr3	49283478	G	A	PASS	1/1	intron_variant	MODIFIER	SV2B	SV2B	transcript	XM_038532754.1	protein_coding	c.-306-20246C>T
chr3	49283478	G	A	PASS	1/1	intron_variant	MODIFIER	SV2B	SV2B	transcript	XM_038532755.1	protein_coding	c.-306-20246C>T
chr3	50825244	T	G	PASS	1/1	downstream_gene_variant	MODIFIER	AGBL1	AGBL1	transcript	XM_038532773.1	protein_coding	c.*1676T>G
chr3	50825244	T	G	PASS	1/1	downstream_gene_variant	MODIFIER	AGBL1	AGBL1	transcript	XM_038532779.1	protein_coding	c.*1676T>G
chr3	50825244	T	G	PASS	1/1	intron_variant	MODIFIER	AGBL1	AGBL1	transcript	XR_005357034.1	pseudogene	n.3011+1571T>G
chr3	50825244	T	G	PASS	1/1	intron_variant	MODIFIER	AGBL1	AGBL1	transcript	XM_038532775.1	protein_coding	c.2652-29666T>G
chr3	50957165	C	T	PASS	1/1	intergenic_region	MODIFIER	LOC102152355-LOC119876137	LOC102152355-LOC119876137	intergenic_region	LOC102152355-LOC119876137		n.50957165C>T
chr3	50961332	A	T	PASS	1/1	intergenic_region	MODIFIER	LOC102152355-LOC119876137	LOC102152355-LOC119876137	intergenic_region	LOC102152355-LOC119876137		n.50961332A>T
chr3	51277708	C	T	PASS	1/1	intergenic_region	MODIFIER	LOC111095216-LOC119870807	LOC111095216-LOC119870807	intergenic_region	LOC111095216-LOC119870807		n.51277708C>T
chr3	51384712	A	T	PASS	1/1	intergenic_region	MODIFIER	LOC119870807-LOC111095217	LOC119870807-LOC111095217	intergenic_region	LOC119870807-LOC111095217		n.51384712A>T
chr3	51421293	T	A	PASS	1/1	intergenic_region	MODIFIER	LOC119870807-LOC111095217	LOC119870807-LOC111095217	intergenic_region	LOC119870807-LOC111095217		n.51421293T>A
chr3	51427558	A	T	PASS	1/1	intergenic_region	MODIFIER	LOC119870807-LOC111095217	LOC119870807-LOC111095217	intergenic_region	LOC119870807-LOC111095217		n.51427558A>T
chr3	51436986	T	A	PASS	1/1	intergenic_region	MODIFIER	LOC119870807-LOC111095217	LOC119870807-LOC111095217	intergenic_region	LOC119870807-LOC111095217		n.51436986T>A
chr3	51454715	C	T	PASS	1/1	intron_variant	MODIFIER	LOC111095217	LOC111095217	transcript	XR_005357040.1	pseudogene	n.147+10790C>T
chr3	51465158	T	A	PASS	1/1	intron_variant	MODIFIER	LOC111095217	LOC111095217	transcript	XR_005357040.1	pseudogene	n.147+21233T>A
chr3	51543315	A	AT	PASS	1/1	intergenic_region	MODIFIER	LOC111095217-LOC106558616	LOC111095217-LOC106558616	intergenic_region	LOC111095217-LOC106558616		n.51543315_51543316insT
chr3	51682119	G	A	PASS	1/1	intron_variant	MODIFIER	NTRK3	NTRK3	transcript	XM_038532783.1	protein_coding	c.1714-1020C>T
chr3	51682119	G	A	PASS	1/1	intron_variant	MODIFIER	NTRK3	NTRK3	transcript	XM_038532786.1	protein_coding	c.1513-1020C>T
chr3	51682119	G	A	PASS	1/1	intron_variant	MODIFIER	NTRK3	NTRK3	transcript	XM_038532784.1	protein_coding	c.1714-1020C>T
chr3	51682119	G	A	PASS	1/1	intron_variant	MODIFIER	NTRK3	NTRK3	transcript	XM_038532785.1	protein_coding	c.1714-1020C>T
chr3	51903648	T	C	PASS	1/1	intron_variant	MODIFIER	NTRK3	NTRK3	transcript	XM_038532783.1	protein_coding	c.396-13718A>G
chr3	51903648	T	C	PASS	1/1	intron_variant	MODIFIER	NTRK3	NTRK3	transcript	XM_038532786.1	protein_coding	c.195-13718A>G
chr3	51903648	T	C	PASS	1/1	intron_variant	MODIFIER	NTRK3	NTRK3	transcript	XM_038532784.1	protein_coding	c.396-13718A>G
chr3	51903648	T	C	PASS	1/1	intron_variant	MODIFIER	NTRK3	NTRK3	transcript	XM_038532785.1	protein_coding	c.396-13718A>G
chr3	51903648	T	C	PASS	1/1	intron_variant	MODIFIER	NTRK3	NTRK3	transcript	XM_038532787.1	protein_coding	c.396-13718A>G
chr3	51903648	T	C	PASS	1/1	intron_variant	MODIFIER	NTRK3	NTRK3	transcript	XM_038532788.1	protein_coding	c.396-13718A>G
chr3	52311338	C	T	PASS	1/1	upstream_gene_variant	MODIFIER	ISG20	ISG20	transcript	XM_038532802.1	protein_coding	c.-3155C>T
chr3	52311338	C	T	PASS	1/1	downstream_gene_variant	MODIFIER	AEN	AEN	transcript	XM_038532798.1	protein_coding	c.*2287C>T
chr3	52311338	C	T	PASS	1/1	downstream_gene_variant	MODIFIER	AEN	AEN	transcript	XM_038532799.1	protein_coding	c.*2287C>T
chr3	52311338	C	T	PASS	1/1	downstream_gene_variant	MODIFIER	AEN	AEN	transcript	XM_038532801.1	protein_coding	c.*3247C>T
chr3	52311338	C	T	PASS	1/1	downstream_gene_variant	MODIFIER	AEN	AEN	transcript	XM_038532800.1	protein_coding	c.*2287C>T
chr3	52311338	C	T	PASS	1/1	intergenic_region	MODIFIER	AEN-ISG20	AEN-ISG20	intergenic_region	AEN-ISG20		n.52311338C>T
chr3	52352312	G	A	PASS	1/1	intron_variant	MODIFIER	LOC111095218	LOC111095218	transcript	XR_005357043.1	pseudogene	n.633-6307C>T
chr3	52353739	T	C	PASS	1/1	intron_variant	MODIFIER	LOC111095218	LOC111095218	transcript	XR_005357043.1	pseudogene	n.632+5050A>G
chr3	52370049	TGC	T	PASS	1/1	intron_variant	MODIFIER	LOC111095218	LOC111095218	transcript	XR_005357043.1	pseudogene	n.206-6854_206-6853delGC
chr3	52371043	C	A	PASS	1/1	intron_variant	MODIFIER	LOC111095218	LOC111095218	transcript	XR_005357043.1	pseudogene	n.206-7846G>T
chr3	52377151	G	A	PASS	1/1	intron_variant	MODIFIER	LOC111095218	LOC111095218	transcript	XR_005357043.1	pseudogene	n.206-13954C>T
chr3	52382271	A	C	PASS	1/1	intron_variant	MODIFIER	LOC111095218	LOC111095218	transcript	XR_005357043.1	pseudogene	n.206-19074T>G
chr3	52382659	T	TCTTCCTC	PASS	1/1	intron_variant	MODIFIER	LOC111095218	LOC111095218	transcript	XR_005357043.1	pseudogene	n.206-19463_206-19462insGAGGAAG
chr3	52577576	C	T	PASS	1/1	intron_variant	MODIFIER	LOC119871204	LOC119871204	transcript	XR_005357045.1	pseudogene	n.656-1822G>A
chr3	52577576	C	T	PASS	1/1	intron_variant	MODIFIER	LOC119871204	LOC119871204	transcript	XR_005357044.1	pseudogene	n.494-1822G>A
chr3	52686991	T	A	PASS	1/1	intron_variant	MODIFIER	ABHD2	ABHD2	transcript	XM_038532813.1	protein_coding	c.195-15933T>A
chr3	52686991	T	A	PASS	1/1	intron_variant	MODIFIER	ABHD2	ABHD2	transcript	XM_038532814.1	protein_coding	c.195-15933T>A
chr3	52724418	A	G	PASS	1/1	intron_variant	MODIFIER	ABHD2	ABHD2	transcript	XM_038532813.1	protein_coding	c.722+4669A>G
chr3	52724418	A	G	PASS	1/1	intron_variant	MODIFIER	ABHD2	ABHD2	transcript	XM_038532814.1	protein_coding	c.722+4669A>G
chr3	53067701	G	A	PASS	1/1	intergenic_region	MODIFIER	LOC102153997-TICRR	LOC102153997-TICRR	intergenic_region	LOC102153997-TICRR		n.53067701G>A
chr3	53459552	C	CGGGGGG	PASS	0/1	intergenic_region	MODIFIER	ARPIN-LOC119876138	ARPIN-LOC119876138	intergenic_region	ARPIN-LOC119876138		n.53459552_53459553insGGGGGG
chr3	54546098	C	T	PASS	1/1	3_prime_UTR_variant	MODIFIER	ZNF592	ZNF592	transcript	XM_038532910.1	protein_coding	c.*2147C>T
chr3	54546098	C	T	PASS	1/1	3_prime_UTR_variant	MODIFIER	ZNF592	ZNF592	transcript	XM_038532911.1	protein_coding	c.*2147C>T
chr3	54546098	C	T	PASS	1/1	3_prime_UTR_variant	MODIFIER	ZNF592	ZNF592	transcript	XM_038532912.1	protein_coding	c.*2147C>T
chr3	54546098	C	T	PASS	1/1	3_prime_UTR_variant	MODIFIER	ZNF592	ZNF592	transcript	XM_038532914.1	protein_coding	c.*2147C>T
chr3	54546098	C	T	PASS	1/1	3_prime_UTR_variant	MODIFIER	ZNF592	ZNF592	transcript	XM_038532913.1	protein_coding	c.*2147C>T
chr3	55739433	C	T	PASS	1/1	intron_variant	MODIFIER	SH3GL3	SH3GL3	transcript	XM_038532974.1	protein_coding	c.46-31142C>T
chr3	55739433	C	T	PASS	1/1	intron_variant	MODIFIER	SH3GL3	SH3GL3	transcript	XM_038532978.1	protein_coding	c.46-31142C>T
chr3	55739433	C	T	PASS	1/1	intron_variant	MODIFIER	SH3GL3	SH3GL3	transcript	XM_038532977.1	protein_coding	c.46-31142C>T
chr3	55739433	C	T	PASS	1/1	intron_variant	MODIFIER	SH3GL3	SH3GL3	transcript	XM_038532976.1	protein_coding	c.-61+12411C>T
chr3	55739433	C	T	PASS	1/1	intron_variant	MODIFIER	SH3GL3	SH3GL3	transcript	XM_038532975.1	protein_coding	c.-102+12411C>T
chr3	55739433	C	T	PASS	1/1	intron_variant	MODIFIER	SH3GL3	SH3GL3	transcript	XM_038532979.1	protein_coding	c.-197+12411C>T
chr3	56259647	A	C	PASS	0/1	intron_variant	MODIFIER	EFL1	EFL1	transcript	XM_038532984.1	protein_coding	c.1750+7471A>C
chr3	56537213	G	GTGCAAAAAAAAAAAAAAAAAAAAAAAAAAAACCCTCTT	PASS	0/1	intergenic_region	MODIFIER	MEX3B-LOC102154086_4	MEX3B-LOC102154086_4	intergenic_region	MEX3B-LOC102154086_4		n.56537213_56537214insTGCAAAAAAAAAAAAAAAAAAAAAAAAAAAACCCTCTT
chr3	56537226	T	A	PASS	0/1	intergenic_region	MODIFIER	MEX3B-LOC102154086_4	MEX3B-LOC102154086_4	intergenic_region	MEX3B-LOC102154086_4		n.56537226T>A
chr3	57225193	G	A	PASS	1/1	intron_variant	MODIFIER	CEMIP	CEMIP	transcript	XM_038532995.1	protein_coding	c.2289-65C>T
chr3	57225193	G	A	PASS	1/1	intron_variant	MODIFIER	CEMIP	CEMIP	transcript	XM_038532996.1	protein_coding	c.2286-65C>T
chr3	57568286	C	T	PASS	1/1	intron_variant	MODIFIER	ARNT2	ARNT2	transcript	XM_038532998.1	protein_coding	c.820+10921G>A
chr3	57568286	C	T	PASS	1/1	intron_variant	MODIFIER	ARNT2	ARNT2	transcript	XM_038533001.1	protein_coding	c.589+10921G>A
chr3	57568286	C	T	PASS	1/1	intron_variant	MODIFIER	ARNT2	ARNT2	transcript	XM_038533003.1	protein_coding	c.589+10921G>A
chr3	57568286	C	T	PASS	1/1	intron_variant	MODIFIER	ARNT2	ARNT2	transcript	XM_038533002.1	protein_coding	c.589+10921G>A
chr3	57568286	C	T	PASS	1/1	intron_variant	MODIFIER	ARNT2	ARNT2	transcript	XM_038533000.1	protein_coding	c.622+10921G>A
chr3	57568286	C	T	PASS	1/1	intron_variant	MODIFIER	ARNT2	ARNT2	transcript	XM_038532999.1	protein_coding	c.820+10921G>A
chr3	57701635	G	T	PASS	1/1	intergenic_region	MODIFIER	LOC119876160_1-CTXND1	LOC119876160_1-CTXND1	intergenic_region	LOC119876160_1-CTXND1		n.57701635G>T
chr3	57807844	G	A	PASS	1/1	intron_variant	MODIFIER	FAH	FAH	transcript	XM_038533006.1	protein_coding	c.315-198C>T
chr3	58382788	A	G	PASS	0/1	intergenic_region	MODIFIER	LOC102156518-MIR184	LOC102156518-MIR184	intergenic_region	LOC102156518-MIR184		n.58382788A>G
chr3	58389243	A	G	PASS	0/1	intergenic_region	MODIFIER	LOC102156518-MIR184	LOC102156518-MIR184	intergenic_region	LOC102156518-MIR184		n.58389243A>G
chr3	58426799	C	T	PASS	0/1	intron_variant	MODIFIER	LOC111095242	LOC111095242	transcript	XR_005356376.1	pseudogene	n.377-271G>A
chr3	58426799	C	T	PASS	0/1	intron_variant	MODIFIER	LOC111095242	LOC111095242	transcript	XR_005356375.1	pseudogene	n.199-271G>A
chr3	58426799	C	T	PASS	0/1	intron_variant	MODIFIER	LOC111095242	LOC111095242	transcript	XR_005356377.1	pseudogene	n.199-271G>A
chr3	58474395	G	A	PASS	0/1	intergenic_region	MODIFIER	LOC111095242-RASGRF1	LOC111095242-RASGRF1	intergenic_region	LOC111095242-RASGRF1		n.58474395G>A
chr3	58486297	C	T	PASS	0/1	intron_variant	MODIFIER	RASGRF1	RASGRF1	transcript	XM_038533032.1	protein_coding	c.276+1489C>T
chr3	58486297	C	T	PASS	0/1	intron_variant	MODIFIER	RASGRF1	RASGRF1	transcript	XM_038533033.1	protein_coding	c.276+1489C>T
chr3	58487805	C	T	PASS	0/1	intron_variant	MODIFIER	RASGRF1	RASGRF1	transcript	XM_038533032.1	protein_coding	c.276+2997C>T
chr3	58487805	C	T	PASS	0/1	intron_variant	MODIFIER	RASGRF1	RASGRF1	transcript	XM_038533033.1	protein_coding	c.276+2997C>T
chr3	58678796	T	G	PASS	0/1	intron_variant	MODIFIER	ADAMTS7	ADAMTS7	transcript	XM_038533690.1	protein_coding	c.131-1943T>G
chr3	58760994	T	C	PASS	0/1	intron_variant	MODIFIER	TBC1D2B	TBC1D2B	transcript	XM_038533691.1	protein_coding	c.499+2007A>G
chr3	59311748	C	T	PASS	0/1	upstream_gene_variant	MODIFIER	LOC119871224	LOC119871224	transcript	XR_005357156.1	pseudogene	n.-938G>A
chr3	59311748	C	T	PASS	0/1	downstream_gene_variant	MODIFIER	LOC106558629	LOC106558629	transcript	XR_005357153.1	pseudogene	n.*2640G>A
chr3	59311748	C	T	PASS	0/1	downstream_gene_variant	MODIFIER	LOC106558629	LOC106558629	transcript	XR_005357152.1	pseudogene	n.*2640G>A
chr3	59311748	C	T	PASS	0/1	downstream_gene_variant	MODIFIER	LOC106558629	LOC106558629	transcript	XR_005357151.1	pseudogene	n.*2640G>A
chr3	59311748	C	T	PASS	0/1	downstream_gene_variant	MODIFIER	LOC106558629	LOC106558629	transcript	XR_005357154.1	pseudogene	n.*2640G>A
chr3	59311748	C	T	PASS	0/1	downstream_gene_variant	MODIFIER	LOC106558629	LOC106558629	transcript	XR_005357155.1	pseudogene	n.*2640G>A
chr3	59311748	C	T	PASS	0/1	intron_variant	MODIFIER	LOC102151796	LOC102151796	transcript	XM_038533695.1	protein_coding	c.*15+54C>T
chr3	59391482	G	A	PASS	0/1	intergenic_region	MODIFIER	LOC119870821-LOC100688305	LOC119870821-LOC100688305	intergenic_region	LOC119870821-LOC100688305		n.59391482G>A
chr3	59418419	T	C	PASS	0/1	upstream_gene_variant	MODIFIER	KIAA0232	KIAA0232	transcript	XM_038533077.1	protein_coding	c.-3974T>C
chr3	59418419	T	C	PASS	0/1	intron_variant	MODIFIER	KIAA0232	KIAA0232	transcript	XM_038533075.1	protein_coding	c.-269+8981T>C
chr3	59418419	T	C	PASS	0/1	intron_variant	MODIFIER	KIAA0232	KIAA0232	transcript	XM_038533079.1	protein_coding	c.-269+8981T>C
chr3	59418419	T	C	PASS	0/1	intron_variant	MODIFIER	KIAA0232	KIAA0232	transcript	XM_038533083.1	protein_coding	c.-269+8981T>C
chr3	59418419	T	C	PASS	0/1	intron_variant	MODIFIER	KIAA0232	KIAA0232	transcript	XM_038533080.1	protein_coding	c.-269+8981T>C
chr3	59418419	T	C	PASS	0/1	intron_variant	MODIFIER	KIAA0232	KIAA0232	transcript	XM_038533081.1	protein_coding	c.-269+8981T>C
chr3	59418419	T	C	PASS	0/1	intron_variant	MODIFIER	KIAA0232	KIAA0232	transcript	XM_038533082.1	protein_coding	c.-269+8981T>C
chr3	59418419	T	C	PASS	0/1	intron_variant	MODIFIER	KIAA0232	KIAA0232	transcript	XM_038533078.1	protein_coding	c.-269+8981T>C
chr3	59418419	T	C	PASS	0/1	intron_variant	MODIFIER	KIAA0232	KIAA0232	transcript	XM_038533076.1	protein_coding	c.-269+6097T>C
chr3	60119169	C	T	PASS	0/1	intron_variant	MODIFIER	SORCS2	SORCS2	transcript	XM_038533096.1	protein_coding	c.694-6535C>T
chr3	60297592	G	A	PASS	0/1	intron_variant	MODIFIER	AFAP1	AFAP1	transcript	XM_038533097.1	protein_coding	c.252+1261C>T
chr3	60297592	G	A	PASS	0/1	intron_variant	MODIFIER	AFAP1	AFAP1	transcript	XM_038533099.1	protein_coding	c.225+1261C>T
chr3	60297592	G	A	PASS	0/1	intron_variant	MODIFIER	AFAP1	AFAP1	transcript	XM_038533106.1	protein_coding	c.252+1261C>T
chr3	60297592	G	A	PASS	0/1	intron_variant	MODIFIER	AFAP1	AFAP1	transcript	XM_038533105.1	protein_coding	c.252+1261C>T
chr3	60297592	G	A	PASS	0/1	intron_variant	MODIFIER	AFAP1	AFAP1	transcript	XM_038533103.1	protein_coding	c.252+1261C>T
chr3	60297592	G	A	PASS	0/1	intron_variant	MODIFIER	AFAP1	AFAP1	transcript	XM_038533104.1	protein_coding	c.252+1261C>T
chr3	60297592	G	A	PASS	0/1	intron_variant	MODIFIER	AFAP1	AFAP1	transcript	XM_038533102.1	protein_coding	c.225+1261C>T
chr3	60297592	G	A	PASS	0/1	intron_variant	MODIFIER	AFAP1	AFAP1	transcript	XM_038533101.1	protein_coding	c.225+1261C>T
chr3	60297592	G	A	PASS	0/1	intron_variant	MODIFIER	AFAP1	AFAP1	transcript	XM_038533098.1	protein_coding	c.225+1261C>T
chr3	60297592	G	A	PASS	0/1	intron_variant	MODIFIER	AFAP1	AFAP1	transcript	XM_038533100.1	protein_coding	c.225+1261C>T
chr3	61270747	A	G	PASS	0/1	intergenic_region	MODIFIER	LOC119871228-LOC119871229	LOC119871228-LOC119871229	intergenic_region	LOC119871228-LOC119871229		n.61270747A>G
chr3	61392782	A	G	PASS	0/1	intergenic_region	MODIFIER	LRPAP1-DOK7	LRPAP1-DOK7	intergenic_region	LRPAP1-DOK7		n.61392782A>G
chr3	61478164	T	C	PASS	0/1	intron_variant	MODIFIER	RGS12	RGS12	transcript	XM_038533167.1	protein_coding	c.2021-10030A>G
chr3	61478164	T	C	PASS	0/1	intron_variant	MODIFIER	RGS12	RGS12	transcript	XM_038533168.1	protein_coding	c.2021-10030A>G
chr3	61478164	T	C	PASS	0/1	intron_variant	MODIFIER	RGS12	RGS12	transcript	XM_038533169.1	protein_coding	c.2021-10030A>G
chr3	61478164	T	C	PASS	0/1	intron_variant	MODIFIER	RGS12	RGS12	transcript	XM_038533170.1	protein_coding	c.2021-10030A>G
chr3	61478164	T	C	PASS	0/1	intron_variant	MODIFIER	RGS12	RGS12	transcript	XM_038533171.1	protein_coding	c.2021-10030A>G
chr3	61478164	T	C	PASS	0/1	intron_variant	MODIFIER	RGS12	RGS12	transcript	XM_038533172.1	protein_coding	c.2021-10030A>G
chr3	61478164	T	C	PASS	0/1	intron_variant	MODIFIER	RGS12	RGS12	transcript	XM_038533173.1	protein_coding	c.2021-10030A>G
chr3	61478164	T	C	PASS	0/1	intron_variant	MODIFIER	RGS12	RGS12	transcript	XM_038533174.1	protein_coding	c.2021-10030A>G
chr3	61609010	GTT	G	PASS	0/1	3_prime_UTR_variant	MODIFIER	HTT	HTT	transcript	XM_038533183.1	protein_coding	c.*3153_*3154delAA
chr3	61609010	GTT	G	PASS	0/1	3_prime_UTR_variant	MODIFIER	HTT	HTT	transcript	XM_038533184.1	protein_coding	c.*3153_*3154delAA
chr3	61609010	GTT	G	PASS	0/1	upstream_gene_variant	MODIFIER	MSANTD1	MSANTD1	transcript	XM_038533186.1	protein_coding	c.-5343_-5342delAA
chr3	61609010	GTT	G	PASS	0/1	intron_variant	MODIFIER	MSANTD1	MSANTD1	transcript	XM_038533185.1	protein_coding	c.-70-2670_-70-2669delAA
chr3	61627010	T	C	PASS	0/1	intron_variant	MODIFIER	HTT	HTT	transcript	XM_038533183.1	protein_coding	c.7334-842A>G
chr3	61627010	T	C	PASS	0/1	intron_variant	MODIFIER	HTT	HTT	transcript	XM_038533184.1	protein_coding	c.7223-842A>G
chr3	62348946	G	T	PASS	0/1	intron_variant	MODIFIER	ZFYVE28	ZFYVE28	transcript	XM_038533239.1	protein_coding	c.39+11828G>T
chr3	62348946	G	T	PASS	0/1	intron_variant	MODIFIER	ZFYVE28	ZFYVE28	transcript	XM_038533245.1	protein_coding	c.39+11828G>T
chr3	62348946	G	T	PASS	0/1	intron_variant	MODIFIER	ZFYVE28	ZFYVE28	transcript	XM_038533246.1	protein_coding	c.39+11828G>T
chr3	62348946	G	T	PASS	0/1	intron_variant	MODIFIER	ZFYVE28	ZFYVE28	transcript	XM_038533243.1	protein_coding	c.39+11828G>T
chr3	62348946	G	T	PASS	0/1	intron_variant	MODIFIER	ZFYVE28	ZFYVE28	transcript	XM_038533240.1	protein_coding	c.39+11828G>T
chr3	62348946	G	T	PASS	0/1	intron_variant	MODIFIER	ZFYVE28	ZFYVE28	transcript	XM_038533244.1	protein_coding	c.39+11828G>T
chr3	62348946	G	T	PASS	0/1	intron_variant	MODIFIER	ZFYVE28	ZFYVE28	transcript	XR_005357169.1	pseudogene	n.107+11828G>T
chr3	62348946	G	T	PASS	0/1	intron_variant	MODIFIER	ZFYVE28	ZFYVE28	transcript	XM_038533241.1	protein_coding	c.-172+1678G>T
chr3	62671588	TC	T	PASS	0/1	intergenic_region	MODIFIER	C3H4orf48-NELFA	C3H4orf48-NELFA	intergenic_region	C3H4orf48-NELFA		n.62671589delC
chr3	63435108	G	A	PASS	0/1	intron_variant	MODIFIER	LAP3	LAP3	transcript	XM_038533306.1	protein_coding	c.1180+701C>T
chr3	63539762	T	TATCTATCTATC	PASS	0/1	intergenic_region	MODIFIER	QDPR-LOC610787	QDPR-LOC610787	intergenic_region	QDPR-LOC610787		n.63539762_63539763insATCTATCTATC
chr3	64665229	C	CTAAGTAA	PASS	0/1	intron_variant	MODIFIER	TAPT1	TAPT1	transcript	XM_038533323.1	protein_coding	c.191-3679_191-3678insTAAGTAA
chr3	67107481	T	TC	PASS	0/1	intergenic_region	MODIFIER	NKX3-2-RAB28	NKX3-2-RAB28	intergenic_region	NKX3-2-RAB28		n.67107481_67107482insC
chr3	67982081	C	T	PASS	0/1	intergenic_region	MODIFIER	LOC111095270-LOC111095384	LOC111095270-LOC111095384	intergenic_region	LOC111095270-LOC111095384		n.67982081C>T
chr3	68031021	TCA	T	PASS	0/1	intergenic_region	MODIFIER	LOC111095270-LOC111095384	LOC111095270-LOC111095384	intergenic_region	LOC111095270-LOC111095384		n.68031022_68031023delCA
chr3	68105752	CTG	C	PASS	0/1	intergenic_region	MODIFIER	LOC111095270-LOC111095384	LOC111095270-LOC111095384	intergenic_region	LOC111095270-LOC111095384		n.68105753_68105754delTG
chr3	68198621	GAAA	G	PASS	1/1	intergenic_region	MODIFIER	LOC111095270-LOC111095384	LOC111095270-LOC111095384	intergenic_region	LOC111095270-LOC111095384		n.68198622_68198624delAAA
chr3	68568071	A	G	PASS	0/1	intergenic_region	MODIFIER	LOC111095271-LOC119876111	LOC111095271-LOC119876111	intergenic_region	LOC111095271-LOC119876111		n.68568071A>G
chr3	68744841	C	A	PASS	0/1	intergenic_region	MODIFIER	LOC111095271-LOC119876111	LOC111095271-LOC119876111	intergenic_region	LOC111095271-LOC119876111		n.68744841C>A
chr3	69766350	T	C	PASS	0/1	intergenic_region	MODIFIER	ZNF518B-WDR1	ZNF518B-WDR1	intergenic_region	ZNF518B-WDR1		n.69766350T>C
chr3	71482253	T	TACCCCCCCCCCCCCCCCA	PASS	0/1	intron_variant	MODIFIER	EVC2	EVC2	transcript	XM_038533701.1	protein_coding	c.927+2345_927+2346insTGGGGGGGGGGGGGGGGT
chr3	71500399	A	C	PASS	0/1	intron_variant	MODIFIER	EVC2	EVC2	transcript	XM_038533701.1	protein_coding	c.340-1854T>G
chr3	71765184	T	A	PASS	0/1	intron_variant	MODIFIER	C3H4orf50	C3H4orf50	transcript	XM_038533409.1	protein_coding	c.269+1469A>T
chr3	71765184	T	A	PASS	0/1	intron_variant	MODIFIER	C3H4orf50	C3H4orf50	transcript	XM_038533410.1	protein_coding	c.269+1469A>T
chr3	71765184	T	A	PASS	0/1	intron_variant	MODIFIER	C3H4orf50	C3H4orf50	transcript	XR_005357264.1	pseudogene	n.513+1469A>T
chr3	72186977	GCAGATGGTTGAT	G	PASS	0/1	upstream_gene_variant	MODIFIER	APBB2	APBB2	transcript	XM_038533424.1	protein_coding	c.-962_-951delCAGATGGTTGAT
chr3	72186977	GCAGATGGTTGAT	G	PASS	0/1	intron_variant	MODIFIER	APBB2	APBB2	transcript	XM_038533417.1	protein_coding	c.46+16190_46+16201delCAGATGGTTGAT
chr3	72186977	GCAGATGGTTGAT	G	PASS	0/1	intron_variant	MODIFIER	APBB2	APBB2	transcript	XM_038533419.1	protein_coding	c.46+16190_46+16201delCAGATGGTTGAT
chr3	72186977	GCAGATGGTTGAT	G	PASS	0/1	intron_variant	MODIFIER	APBB2	APBB2	transcript	XM_038533425.1	protein_coding	c.46+16190_46+16201delCAGATGGTTGAT
chr3	72186977	GCAGATGGTTGAT	G	PASS	0/1	intron_variant	MODIFIER	APBB2	APBB2	transcript	XM_038533427.1	protein_coding	c.46+16190_46+16201delCAGATGGTTGAT
chr3	72186977	GCAGATGGTTGAT	G	PASS	0/1	intron_variant	MODIFIER	APBB2	APBB2	transcript	XM_038533418.1	protein_coding	c.46+16190_46+16201delCAGATGGTTGAT
chr3	72186977	GCAGATGGTTGAT	G	PASS	0/1	intron_variant	MODIFIER	APBB2	APBB2	transcript	XM_038533420.1	protein_coding	c.46+16190_46+16201delCAGATGGTTGAT
chr3	72186977	GCAGATGGTTGAT	G	PASS	0/1	intron_variant	MODIFIER	APBB2	APBB2	transcript	XM_038533421.1	protein_coding	c.46+16190_46+16201delCAGATGGTTGAT
chr3	72186977	GCAGATGGTTGAT	G	PASS	0/1	intron_variant	MODIFIER	APBB2	APBB2	transcript	XM_038533422.1	protein_coding	c.-50-15969_-50-15958delCAGATGGTTGAT
chr3	72186977	GCAGATGGTTGAT	G	PASS	0/1	intron_variant	MODIFIER	APBB2	APBB2	transcript	XM_038533423.1	protein_coding	c.-50-15969_-50-15958delCAGATGGTTGAT
chr3	72186977	GCAGATGGTTGAT	G	PASS	0/1	intron_variant	MODIFIER	APBB2	APBB2	transcript	XM_038533426.1	protein_coding	c.46+16190_46+16201delCAGATGGTTGAT
chr3	73401571	C	T	PASS	0/1	downstream_gene_variant	MODIFIER	LOC102155382	LOC102155382	transcript	XR_005357279.1	pseudogene	n.*2565C>T
chr3	73401571	C	T	PASS	0/1	downstream_gene_variant	MODIFIER	LOC102155382	LOC102155382	transcript	XR_005357280.1	pseudogene	n.*20C>T
chr3	73401571	C	T	PASS	0/1	intergenic_region	MODIFIER	LOC102155382-SMIM14	LOC102155382-SMIM14	intergenic_region	LOC102155382-SMIM14		n.73401571C>T
chr3	75791359	C	T	PASS	0/1	intron_variant	MODIFIER	LOC102152399	LOC102152399	transcript	XR_005357304.1	pseudogene	n.572+1619G>A
chr3	75791359	C	T	PASS	0/1	intron_variant	MODIFIER	LOC106558642	LOC106558642	transcript	XR_005357309.1	pseudogene	n.397-5200C>T
chr3	75791359	C	T	PASS	0/1	intron_variant	MODIFIER	LOC106558642	LOC106558642	transcript	XR_005357310.1	pseudogene	n.397-5203C>T
chr3	75791359	C	T	PASS	0/1	intron_variant	MODIFIER	LOC102152399	LOC102152399	transcript	XR_005357305.1	pseudogene	n.513+1619G>A
chr3	75791359	C	T	PASS	0/1	intron_variant	MODIFIER	LOC102152399	LOC102152399	transcript	XR_005357306.1	pseudogene	n.355-2460G>A
chr3	75791359	C	T	PASS	0/1	intron_variant	MODIFIER	LOC102152399	LOC102152399	transcript	XR_005357307.1	pseudogene	n.414-2460G>A
chr3	76002164	TGGATTCAGCCCCCGCA	T	PASS	0/1	intron_variant	MODIFIER	LOC111095298	LOC111095298	transcript	XR_005357315.1	pseudogene	n.681+15075_681+15090delTGCGGGGGCTGAATCC
chr3	76296803	T	C	PASS	0/1	intron_variant	MODIFIER	ARAP2	ARAP2	transcript	XM_038533510.1	protein_coding	c.2176+799T>C
chr3	76296803	T	C	PASS	0/1	intron_variant	MODIFIER	ARAP2	ARAP2	transcript	XM_038533515.1	protein_coding	c.2176+799T>C
chr3	76296803	T	C	PASS	0/1	intron_variant	MODIFIER	ARAP2	ARAP2	transcript	XM_038533511.1	protein_coding	c.2176+799T>C
chr3	76296803	T	C	PASS	0/1	intron_variant	MODIFIER	ARAP2	ARAP2	transcript	XM_038533517.1	protein_coding	c.2176+799T>C
chr3	76296803	T	C	PASS	0/1	intron_variant	MODIFIER	ARAP2	ARAP2	transcript	XM_038533518.1	protein_coding	c.2176+799T>C
chr3	76296803	T	C	PASS	0/1	intron_variant	MODIFIER	ARAP2	ARAP2	transcript	XM_038533512.1	protein_coding	c.2176+799T>C
chr3	76296803	T	C	PASS	0/1	intron_variant	MODIFIER	ARAP2	ARAP2	transcript	XM_038533514.1	protein_coding	c.2176+799T>C
chr3	76296803	T	C	PASS	0/1	intron_variant	MODIFIER	ARAP2	ARAP2	transcript	XM_038533513.1	protein_coding	c.2176+799T>C
chr3	76296803	T	C	PASS	0/1	intron_variant	MODIFIER	ARAP2	ARAP2	transcript	XM_038533516.1	protein_coding	c.2176+799T>C
chr3	77120701	T	G	PASS	0/1	intergenic_region	MODIFIER	LOC100685369-LOC111095300	LOC100685369-LOC111095300	intergenic_region	LOC100685369-LOC111095300		n.77120701T>G
chr3	77302508	A	G	PASS	0/1	intergenic_region	MODIFIER	LOC111095300-LOC111095391	LOC111095300-LOC111095391	intergenic_region	LOC111095300-LOC111095391		n.77302508A>G
chr3	77727680	C	CT	PASS	0/1	intergenic_region	MODIFIER	LOC111095392-LOC102153121	LOC111095392-LOC102153121	intergenic_region	LOC111095392-LOC102153121		n.77727680_77727681insT
chr3	77727682	A	C	PASS	0/1	intergenic_region	MODIFIER	LOC111095392-LOC102153121	LOC111095392-LOC102153121	intergenic_region	LOC111095392-LOC102153121		n.77727682A>C
chr3	77981165	T	TTTTTTAATTTTTATTTATTTA	PASS	0/1	intergenic_region	MODIFIER	LOC111095392-LOC102153121	LOC111095392-LOC102153121	intergenic_region	LOC111095392-LOC102153121		n.77981165_77981166insTTTTTAATTTTTATTTATTTA
chr3	77981167	G	GA	PASS	0/1	intergenic_region	MODIFIER	LOC111095392-LOC102153121	LOC111095392-LOC102153121	intergenic_region	LOC111095392-LOC102153121		n.77981167_77981168insA
chr3	78100797	ATTG	A	PASS	0/1	intergenic_region	MODIFIER	LOC111095392-LOC102153121	LOC111095392-LOC102153121	intergenic_region	LOC111095392-LOC102153121		n.78100798_78100800delTTG
chr3	79444435	A	C	PASS	0/1	intergenic_region	MODIFIER	LOC111095394-LOC119871407	LOC111095394-LOC119871407	intergenic_region	LOC111095394-LOC119871407		n.79444435A>C
chr3	79466950	CTG	C	PASS	0/1	intergenic_region	MODIFIER	LOC111095394-LOC119871407	LOC111095394-LOC119871407	intergenic_region	LOC111095394-LOC119871407		n.79466951_79466952delTG
chr3	79689693	G	GT	PASS	0/1	intergenic_region	MODIFIER	LOC111095396-LOC119870864	LOC111095396-LOC119870864	intergenic_region	LOC111095396-LOC119870864		n.79689693_79689694insT
chr3	80037451	A	G	PASS	0/1	intergenic_region	MODIFIER	LOC111095396-LOC119870864	LOC111095396-LOC119870864	intergenic_region	LOC111095396-LOC119870864		n.80037451A>G
chr3	80141305	T	A	PASS	0/1	intergenic_region	MODIFIER	LOC111095396-LOC119870864	LOC111095396-LOC119870864	intergenic_region	LOC111095396-LOC119870864		n.80141305T>A
chr3	80416003	TC	T	PASS	0/1	intron_variant	MODIFIER	LOC111095397	LOC111095397	transcript	XR_005356439.1	pseudogene	n.157+3294delG
chr3	80555815	T	G	PASS	0/1	intergenic_region	MODIFIER	LOC111095397-PCDH7	LOC111095397-PCDH7	intergenic_region	LOC111095397-PCDH7		n.80555815T>G
chr3	80555820	G	T	PASS	0/1	intergenic_region	MODIFIER	LOC111095397-PCDH7	LOC111095397-PCDH7	intergenic_region	LOC111095397-PCDH7		n.80555820G>T
chr3	80555871	C	A	PASS	0/1	intergenic_region	MODIFIER	LOC111095397-PCDH7	LOC111095397-PCDH7	intergenic_region	LOC111095397-PCDH7		n.80555871C>A
chr3	80682287	AC	A	PASS	0/1	intron_variant	MODIFIER	PCDH7	PCDH7	transcript	XM_038533519.1	protein_coding	c.3484+102483delG
chr3	80682287	AC	A	PASS	0/1	intron_variant	MODIFIER	PCDH7	PCDH7	transcript	XM_038533521.1	protein_coding	c.3430+102483delG
chr3	80682287	AC	A	PASS	0/1	intron_variant	MODIFIER	PCDH7	PCDH7	transcript	XM_038533522.1	protein_coding	c.3406+102507delG
chr3	80682287	AC	A	PASS	0/1	intron_variant	MODIFIER	PCDH7	PCDH7	transcript	XM_038533520.1	protein_coding	c.3460+102507delG
chr3	80682287	AC	A	PASS	0/1	intron_variant	MODIFIER	PCDH7	PCDH7	transcript	XM_038533524.1	protein_coding	c.3376+102591delG
chr3	80682287	AC	A	PASS	0/1	intron_variant	MODIFIER	PCDH7	PCDH7	transcript	XM_038533523.1	protein_coding	c.3403+35782delG
chr3	80682287	AC	A	PASS	0/1	intron_variant	MODIFIER	PCDH7	PCDH7	transcript	XM_038533532.1	protein_coding	c.3214-115863delG
chr3	80682287	AC	A	PASS	0/1	intron_variant	MODIFIER	PCDH7	PCDH7	transcript	XM_038533526.1	protein_coding	c.*7+74119delG
chr3	80682290	A	AG	PASS	0/1	intron_variant	MODIFIER	PCDH7	PCDH7	transcript	XM_038533519.1	protein_coding	c.3484+102480_3484+102481insC
chr3	80682290	A	AG	PASS	0/1	intron_variant	MODIFIER	PCDH7	PCDH7	transcript	XM_038533521.1	protein_coding	c.3430+102480_3430+102481insC
chr3	80682290	A	AG	PASS	0/1	intron_variant	MODIFIER	PCDH7	PCDH7	transcript	XM_038533522.1	protein_coding	c.3406+102504_3406+102505insC
chr3	80682290	A	AG	PASS	0/1	intron_variant	MODIFIER	PCDH7	PCDH7	transcript	XM_038533520.1	protein_coding	c.3460+102504_3460+102505insC
chr3	80682290	A	AG	PASS	0/1	intron_variant	MODIFIER	PCDH7	PCDH7	transcript	XM_038533524.1	protein_coding	c.3376+102588_3376+102589insC
chr3	80682290	A	AG	PASS	0/1	intron_variant	MODIFIER	PCDH7	PCDH7	transcript	XM_038533523.1	protein_coding	c.3403+35779_3403+35780insC
chr3	80682290	A	AG	PASS	0/1	intron_variant	MODIFIER	PCDH7	PCDH7	transcript	XM_038533532.1	protein_coding	c.3214-115866_3214-115865insC
chr3	80682290	A	AG	PASS	0/1	intron_variant	MODIFIER	PCDH7	PCDH7	transcript	XM_038533526.1	protein_coding	c.*7+74116_*7+74117insC
chr3	80800916	A	T	PASS	0/1	intron_variant	MODIFIER	PCDH7	PCDH7	transcript	XM_038533519.1	protein_coding	c.3268-15929T>A
chr3	80800916	A	T	PASS	0/1	intron_variant	MODIFIER	PCDH7	PCDH7	transcript	XM_038533521.1	protein_coding	c.3214-15929T>A
chr3	80800916	A	T	PASS	0/1	intron_variant	MODIFIER	PCDH7	PCDH7	transcript	XM_038533522.1	protein_coding	c.3214-15929T>A
chr3	80800916	A	T	PASS	0/1	intron_variant	MODIFIER	PCDH7	PCDH7	transcript	XM_038533520.1	protein_coding	c.3268-15929T>A
chr3	80800916	A	T	PASS	0/1	intron_variant	MODIFIER	PCDH7	PCDH7	transcript	XM_038533524.1	protein_coding	c.3268-15929T>A
chr3	80800916	A	T	PASS	0/1	intron_variant	MODIFIER	PCDH7	PCDH7	transcript	XM_038533523.1	protein_coding	c.3268-15929T>A
chr3	80800916	A	T	PASS	0/1	intron_variant	MODIFIER	PCDH7	PCDH7	transcript	XM_038533532.1	protein_coding	c.3213+173428T>A
chr3	80800916	A	T	PASS	0/1	intron_variant	MODIFIER	PCDH7	PCDH7	transcript	XM_038533526.1	protein_coding	c.3268-15929T>A
chr3	80800916	A	T	PASS	0/1	intron_variant	MODIFIER	PCDH7	PCDH7	transcript	XM_038533528.1	protein_coding	c.3214-15929T>A
chr3	80800916	A	T	PASS	0/1	intron_variant	MODIFIER	PCDH7	PCDH7	transcript	XM_038533525.1	protein_coding	c.3268-15929T>A
chr3	80800916	A	T	PASS	0/1	intron_variant	MODIFIER	PCDH7	PCDH7	transcript	XM_038533527.1	protein_coding	c.3268-15929T>A
chr3	81747062	T	A	PASS	0/1	upstream_gene_variant	MODIFIER	LOC119870953	LOC119870953	transcript	XR_005356440.1	pseudogene	n.-3753T>A
chr3	81747062	T	A	PASS	0/1	intergenic_region	MODIFIER	LOC119871343-LOC119870953	LOC119871343-LOC119870953	intergenic_region	LOC119871343-LOC119870953		n.81747062T>A
chr3	82734169	G	A	PASS	0/1	intron_variant	MODIFIER	LOC102153629	LOC102153629	transcript	XR_005357325.1	pseudogene	n.1290-2139G>A
chr3	82734169	G	A	PASS	0/1	intron_variant	MODIFIER	LOC102153629	LOC102153629	transcript	XR_005357326.1	pseudogene	n.1041-2139G>A
chr3	82734169	G	A	PASS	0/1	intron_variant	MODIFIER	LOC102153629	LOC102153629	transcript	XR_005357327.1	pseudogene	n.1115-2139G>A
chr3	82734169	G	A	PASS	0/1	intron_variant	MODIFIER	LOC102153629	LOC102153629	transcript	XR_005357329.1	pseudogene	n.1290-2139G>A
chr3	82734169	G	A	PASS	0/1	intron_variant	MODIFIER	LOC102153629	LOC102153629	transcript	XR_005357330.1	pseudogene	n.1237-2139G>A
chr3	82768504	C	T	PASS	0/1	intergenic_region	MODIFIER	LOC102153629-LOC119876162	LOC102153629-LOC119876162	intergenic_region	LOC102153629-LOC119876162		n.82768504C>T
chr3	83036936	T	C	PASS	0/1	intergenic_region	MODIFIER	LOC111095303-LOC119870870	LOC111095303-LOC119870870	intergenic_region	LOC111095303-LOC119870870		n.83036936T>C
chr3	83044226	G	A	PASS	0/1	intergenic_region	MODIFIER	LOC111095303-LOC119870870	LOC111095303-LOC119870870	intergenic_region	LOC111095303-LOC119870870		n.83044226G>A
chr3	83088405	A	T	PASS	0/1	intergenic_region	MODIFIER	LOC111095303-LOC119870870	LOC111095303-LOC119870870	intergenic_region	LOC111095303-LOC119870870		n.83088405A>T
chr3	83092437	A	G	PASS	0/1	intergenic_region	MODIFIER	LOC111095303-LOC119870870	LOC111095303-LOC119870870	intergenic_region	LOC111095303-LOC119870870		n.83092437A>G
chr3	83282879	C	T	PASS	0/1	intergenic_region	MODIFIER	LOC119870870-LOC111095399	LOC119870870-LOC111095399	intergenic_region	LOC119870870-LOC111095399		n.83282879C>T
chr3	83295281	G	A	PASS	0/1	intergenic_region	MODIFIER	LOC119870870-LOC111095399	LOC119870870-LOC111095399	intergenic_region	LOC119870870-LOC111095399		n.83295281G>A
chr3	83330704	G	A	PASS	0/1	intergenic_region	MODIFIER	LOC119870870-LOC111095399	LOC119870870-LOC111095399	intergenic_region	LOC119870870-LOC111095399		n.83330704G>A
chr3	83934144	T	C	PASS	0/1	intron_variant	MODIFIER	LOC111095306	LOC111095306	transcript	XR_005357333.1	pseudogene	n.1294-4448A>G
chr3	83934144	T	C	PASS	0/1	intron_variant	MODIFIER	LOC111095306	LOC111095306	transcript	XR_005357335.1	pseudogene	n.707-4448A>G
chr3	83934144	T	C	PASS	0/1	intron_variant	MODIFIER	LOC111095306	LOC111095306	transcript	XR_005357334.1	pseudogene	n.755-4448A>G
chr3	83934144	T	C	PASS	0/1	intron_variant	MODIFIER	LOC111095306	LOC111095306	transcript	XR_005357336.1	pseudogene	n.533-4448A>G
chr3	83934144	T	C	PASS	0/1	intron_variant	MODIFIER	LOC111095306	LOC111095306	transcript	XR_005357337.1	pseudogene	n.608-4448A>G
chr3	83934144	T	C	PASS	0/1	intron_variant	MODIFIER	LOC111095306	LOC111095306	transcript	XR_005357338.1	pseudogene	n.447-4448A>G
chr3	83934144	T	C	PASS	0/1	intron_variant	MODIFIER	LOC111095306	LOC111095306	transcript	XR_005357332.1	pseudogene	n.841-4448A>G
chr3	84215021	A	AAAAG	PASS	0/1	intron_variant	MODIFIER	STIM2	STIM2	transcript	XM_038533533.1	protein_coding	c.469-1133_469-1132insCTTT
chr3	84215021	A	AAAAG	PASS	0/1	intron_variant	MODIFIER	STIM2	STIM2	transcript	XM_038533535.1	protein_coding	c.187-1133_187-1132insCTTT
chr3	84215021	A	AAAAG	PASS	0/1	intron_variant	MODIFIER	STIM2	STIM2	transcript	XM_038533534.1	protein_coding	c.469-1133_469-1132insCTTT
chr3	84215021	A	AAAAG	PASS	0/1	intron_variant	MODIFIER	STIM2	STIM2	transcript	XM_038533536.1	protein_coding	c.49-1133_49-1132insCTTT
chr3	84215021	A	AAAAG	PASS	0/1	intron_variant	MODIFIER	STIM2	STIM2	transcript	XM_038533537.1	protein_coding	c.49-1133_49-1132insCTTT
chr3	84246937	CCTCA	C	PASS	0/1	intron_variant	MODIFIER	STIM2	STIM2	transcript	XM_038533533.1	protein_coding	c.338-11511_338-11508delTGAG
chr3	84246937	CCTCA	C	PASS	0/1	intron_variant	MODIFIER	STIM2	STIM2	transcript	XM_038533535.1	protein_coding	c.56-11511_56-11508delTGAG
chr3	84246937	CCTCA	C	PASS	0/1	intron_variant	MODIFIER	STIM2	STIM2	transcript	XM_038533534.1	protein_coding	c.338-11511_338-11508delTGAG
chr3	84246937	CCTCA	C	PASS	0/1	intron_variant	MODIFIER	STIM2	STIM2	transcript	XM_038533536.1	protein_coding	c.-83-11511_-83-11508delTGAG
chr3	84246937	CCTCA	C	PASS	0/1	intron_variant	MODIFIER	STIM2	STIM2	transcript	XM_038533537.1	protein_coding	c.-83-11511_-83-11508delTGAG
chr3	85374062	G	A	PASS	0/1	intergenic_region	MODIFIER	LOC102154498-LOC111095315	LOC102154498-LOC111095315	intergenic_region	LOC102154498-LOC111095315		n.85374062G>A
chr3	85382288	C	T	PASS	0/1	intron_variant	MODIFIER	LOC111095315	LOC111095315	transcript	XR_005357370.1	pseudogene	n.967+1303C>T
chr3	85382341	T	A	PASS	0/1	intron_variant	MODIFIER	LOC111095315	LOC111095315	transcript	XR_005357370.1	pseudogene	n.967+1356T>A
chr3	85416528	G	A	PASS	0/1	intergenic_region	MODIFIER	LOC119871267-LOC611750	LOC119871267-LOC611750	intergenic_region	LOC119871267-LOC611750		n.85416528G>A
chr3	85417327	A	T	PASS	0/1	intergenic_region	MODIFIER	LOC119871267-LOC611750	LOC119871267-LOC611750	intergenic_region	LOC119871267-LOC611750		n.85417327A>T
chr3	85419427	G	A	PASS	0/1	intergenic_region	MODIFIER	LOC119871267-LOC611750	LOC119871267-LOC611750	intergenic_region	LOC119871267-LOC611750		n.85419427G>A
chr3	85420760	T	C	PASS	0/1	intergenic_region	MODIFIER	LOC119871267-LOC611750	LOC119871267-LOC611750	intergenic_region	LOC119871267-LOC611750		n.85420760T>C
chr3	85421160	G	A	PASS	0/1	intergenic_region	MODIFIER	LOC119871267-LOC611750	LOC119871267-LOC611750	intergenic_region	LOC119871267-LOC611750		n.85421160G>A
chr3	85432682	T	C	PASS	0/1	intergenic_region	MODIFIER	LOC119871267-LOC611750	LOC119871267-LOC611750	intergenic_region	LOC119871267-LOC611750		n.85432682T>C
chr3	86561422	G	A	PASS	0/1	upstream_gene_variant	MODIFIER	PPARGC1A	PPARGC1A	transcript	XM_038533567.1	protein_coding	c.-3285G>A
chr3	86561422	G	A	PASS	0/1	intron_variant	MODIFIER	PPARGC1A	PPARGC1A	transcript	XM_038533566.1	protein_coding	c.-99-21272G>A
chr3	86561422	G	A	PASS	0/1	intron_variant	MODIFIER	PPARGC1A	PPARGC1A	transcript	XM_038533568.1	protein_coding	c.-99-21272G>A
chr3	86561422	G	A	PASS	0/1	intron_variant	MODIFIER	PPARGC1A	PPARGC1A	transcript	XM_038533573.1	protein_coding	c.18+134074G>A
chr3	86698733	C	T	PASS	0/1	intron_variant	MODIFIER	PPARGC1A	PPARGC1A	transcript	XM_038533566.1	protein_coding	c.70-89211C>T
chr3	86698733	C	T	PASS	0/1	intron_variant	MODIFIER	PPARGC1A	PPARGC1A	transcript	XM_038533568.1	protein_coding	c.70-89211C>T
chr3	86698733	C	T	PASS	0/1	intron_variant	MODIFIER	PPARGC1A	PPARGC1A	transcript	XM_038533573.1	protein_coding	c.19-89211C>T
chr3	86698733	C	T	PASS	0/1	intron_variant	MODIFIER	PPARGC1A	PPARGC1A	transcript	XM_038533567.1	protein_coding	c.70-89211C>T
chr3	86698733	C	T	PASS	0/1	intron_variant	MODIFIER	PPARGC1A	PPARGC1A	transcript	XM_038533570.1	protein_coding	c.70-89211C>T
chr3	86698733	C	T	PASS	0/1	intron_variant	MODIFIER	PPARGC1A	PPARGC1A	transcript	XM_038533569.1	protein_coding	c.70-89211C>T
chr3	86736188	TG	T	PASS	0/1	intron_variant	MODIFIER	PPARGC1A	PPARGC1A	transcript	XM_038533566.1	protein_coding	c.70-51755delG
chr3	86736188	TG	T	PASS	0/1	intron_variant	MODIFIER	PPARGC1A	PPARGC1A	transcript	XM_038533568.1	protein_coding	c.70-51755delG
chr3	86736188	TG	T	PASS	0/1	intron_variant	MODIFIER	PPARGC1A	PPARGC1A	transcript	XM_038533573.1	protein_coding	c.19-51755delG
chr3	86736188	TG	T	PASS	0/1	intron_variant	MODIFIER	PPARGC1A	PPARGC1A	transcript	XM_038533567.1	protein_coding	c.70-51755delG
chr3	86736188	TG	T	PASS	0/1	intron_variant	MODIFIER	PPARGC1A	PPARGC1A	transcript	XM_038533570.1	protein_coding	c.70-51755delG
chr3	86736188	TG	T	PASS	0/1	intron_variant	MODIFIER	PPARGC1A	PPARGC1A	transcript	XM_038533569.1	protein_coding	c.70-51755delG
chr3	86750169	C	A	PASS	0/1	intron_variant	MODIFIER	PPARGC1A	PPARGC1A	transcript	XM_038533566.1	protein_coding	c.70-37775C>A
chr3	86750169	C	A	PASS	0/1	intron_variant	MODIFIER	PPARGC1A	PPARGC1A	transcript	XM_038533568.1	protein_coding	c.70-37775C>A
chr3	86750169	C	A	PASS	0/1	intron_variant	MODIFIER	PPARGC1A	PPARGC1A	transcript	XM_038533573.1	protein_coding	c.19-37775C>A
chr3	86750169	C	A	PASS	0/1	intron_variant	MODIFIER	PPARGC1A	PPARGC1A	transcript	XM_038533567.1	protein_coding	c.70-37775C>A
chr3	86750169	C	A	PASS	0/1	intron_variant	MODIFIER	PPARGC1A	PPARGC1A	transcript	XM_038533570.1	protein_coding	c.70-37775C>A
chr3	86750169	C	A	PASS	0/1	intron_variant	MODIFIER	PPARGC1A	PPARGC1A	transcript	XM_038533569.1	protein_coding	c.70-37775C>A
chr3	86790365	AC	A	PASS	0/1	intron_variant	MODIFIER	PPARGC1A	PPARGC1A	transcript	XM_038533566.1	protein_coding	c.249+2243delC
chr3	86790365	AC	A	PASS	0/1	intron_variant	MODIFIER	PPARGC1A	PPARGC1A	transcript	XM_038533568.1	protein_coding	c.249+2243delC
chr3	86790365	AC	A	PASS	0/1	intron_variant	MODIFIER	PPARGC1A	PPARGC1A	transcript	XM_038533573.1	protein_coding	c.198+2243delC
chr3	86790365	AC	A	PASS	0/1	intron_variant	MODIFIER	PPARGC1A	PPARGC1A	transcript	XM_038533567.1	protein_coding	c.249+2243delC
chr3	86790365	AC	A	PASS	0/1	intron_variant	MODIFIER	PPARGC1A	PPARGC1A	transcript	XM_038533570.1	protein_coding	c.249+2243delC
chr3	86790365	AC	A	PASS	0/1	intron_variant	MODIFIER	PPARGC1A	PPARGC1A	transcript	XM_038533569.1	protein_coding	c.249+2243delC
chr3	86790365	AC	A	PASS	0/1	intron_variant	MODIFIER	PPARGC1A	PPARGC1A	transcript	XM_038533572.1	protein_coding	c.225+2243delC
chr3	86790365	AC	A	PASS	0/1	intron_variant	MODIFIER	PPARGC1A	PPARGC1A	transcript	XM_038533571.1	protein_coding	c.228+2243delC
chr3	87009631	T	C	PASS	0/1	intergenic_region	MODIFIER	PPARGC1A-LOC111095404	PPARGC1A-LOC111095404	intergenic_region	PPARGC1A-LOC111095404		n.87009631T>C
chr3	87009830	C	T	PASS	1/1	intergenic_region	MODIFIER	PPARGC1A-LOC111095404	PPARGC1A-LOC111095404	intergenic_region	PPARGC1A-LOC111095404		n.87009830C>T
chr3	87036591	C	T	PASS	0/1	upstream_gene_variant	MODIFIER	LOC111095404	LOC111095404	transcript	XR_005356455.1	pseudogene	n.-3061C>T
chr3	87036591	C	T	PASS	0/1	intergenic_region	MODIFIER	PPARGC1A-LOC111095404	PPARGC1A-LOC111095404	intergenic_region	PPARGC1A-LOC111095404		n.87036591C>T
chr3	87300442	C	T	PASS	0/1	intergenic_region	MODIFIER	LOC111095405-LOC119870884	LOC111095405-LOC119870884	intergenic_region	LOC111095405-LOC119870884		n.87300442C>T
chr3	87853066	T	G	PASS	0/1	intergenic_region	MODIFIER	GBA3-ADGRA3	GBA3-ADGRA3	intergenic_region	GBA3-ADGRA3		n.87853066T>G
chr3	88494335	G	GCTTTTATTTTTTTTTTTTTTTTATTTTTTTTTTTTTTTACATTCAT	PASS	0/1	downstream_gene_variant	MODIFIER	LOC111095320	LOC111095320	transcript	XR_005357397.1	pseudogene	n.*2939_*2940insATGAATGTAAAAAAAAAAAAAAATAAAAAAAAAAAAAAAATAAAAG
chr3	88494335	G	GCTTTTATTTTTTTTTTTTTTTTATTTTTTTTTTTTTTTACATTCAT	PASS	0/1	downstream_gene_variant	MODIFIER	LOC111095320	LOC111095320	transcript	XR_005357398.1	pseudogene	n.*2939_*2940insATGAATGTAAAAAAAAAAAAAAATAAAAAAAAAAAAAAAATAAAAG
chr3	88494335	G	GCTTTTATTTTTTTTTTTTTTTTATTTTTTTTTTTTTTTACATTCAT	PASS	0/1	intron_variant	MODIFIER	KCNIP4	KCNIP4	transcript	XM_038533576.1	protein_coding	c.61+126441_61+126442insCTTTTATTTTTTTTTTTTTTTTATTTTTTTTTTTTTTTACATTCAT
chr3	88494335	G	GCTTTTATTTTTTTTTTTTTTTTATTTTTTTTTTTTTTTACATTCAT	PASS	0/1	intron_variant	MODIFIER	KCNIP4	KCNIP4	transcript	XM_038533579.1	protein_coding	c.61+126441_61+126442insCTTTTATTTTTTTTTTTTTTTTATTTTTTTTTTTTTTTACATTCAT
chr3	88625807	A	C	PASS	0/1	downstream_gene_variant	MODIFIER	LOC111095321	LOC111095321	transcript	XR_005357401.1	pseudogene	n.*3956T>G
chr3	88625807	A	C	PASS	0/1	downstream_gene_variant	MODIFIER	LOC111095321	LOC111095321	transcript	XR_005357400.1	pseudogene	n.*3956T>G
chr3	88625807	A	C	PASS	0/1	intron_variant	MODIFIER	KCNIP4	KCNIP4	transcript	XM_038533576.1	protein_coding	c.61+257913A>C
chr3	88625807	A	C	PASS	0/1	intron_variant	MODIFIER	LOC119871270	LOC119871270	transcript	XR_005357390.1	pseudogene	n.1084-6649A>C
chr3	88625807	A	C	PASS	0/1	intron_variant	MODIFIER	KCNIP4	KCNIP4	transcript	XM_038533579.1	protein_coding	c.61+257913A>C
chr3	88625807	A	C	PASS	0/1	intron_variant	MODIFIER	LOC119871270	LOC119871270	transcript	XR_005357396.1	pseudogene	n.995-6649A>C
chr3	88625807	A	C	PASS	0/1	intron_variant	MODIFIER	LOC119871270	LOC119871270	transcript	XR_005357391.1	pseudogene	n.1091-6649A>C
chr3	88759749	T	C	PASS	0/1	intron_variant	MODIFIER	KCNIP4	KCNIP4	transcript	XM_038533576.1	protein_coding	c.61+391855T>C
chr3	88759749	T	C	PASS	0/1	intron_variant	MODIFIER	KCNIP4	KCNIP4	transcript	XM_038533579.1	protein_coding	c.61+391855T>C
chr3	88771250	C	G	PASS	0/1	intron_variant	MODIFIER	KCNIP4	KCNIP4	transcript	XM_038533576.1	protein_coding	c.61+403356C>G
chr3	88771250	C	G	PASS	0/1	intron_variant	MODIFIER	KCNIP4	KCNIP4	transcript	XM_038533579.1	protein_coding	c.61+403356C>G
chr3	88795932	C	T	PASS	0/1	intron_variant	MODIFIER	KCNIP4	KCNIP4	transcript	XM_038533576.1	protein_coding	c.61+428038C>T
[truncated: 15,772 more rows]
